# Supplementary material for: Two-dimensional hydrogen-bonded polymers in the crystal structures of the ammonium salts of phen­oxy­acetic acid, (4-fluoro­phen­oxy)acetic acid and (4-chloro-2-methyl­phen­oxy)acetic acid
Source: Acta Crystallogr Sect E Struct Rep Online. 2014 Nov 19;70(Pt 12):528–32. doi: 10.1107/S160053681402488X (PMC4257399; doi:10.1107/S160053681402488X)
Supplement: Supplementary file 1 [file e-70-00528-sup1.cif]

##############################################################################
#                                                                            #
# This CIF contains the data in a paper accepted for publication in          #
# Acta Crystallographica Section E. It conforms to the requirements of       #
# Notes for Authors for Acta Crystallographica Section E, and has been       #
# peer reviewed under the auspices of the IUCr Commission on Journals.       #
#                                                                            #
# Full details of the Crystallographic Information File format               #
# are given in the paper "The Crystallographic Information File (CIF):       #
# a New Standard Archive File for Crystallography" by S. R. Hall, F. H.      #
# Allen and I. D. Brown [Acta Cryst. (1991), A47, 655-685].                  #
#                                                                            #
# The current version of the core CIF dictionary is obtainable from          #
# ftp://ftp.iucr.org/pub/cif_core.dic.                                       #
#                                                                            #
# Software is freely available for graphical display of the structure(s)     #
# in this CIF. For information consult the CIF software page                 #
# http://www.iucr.org/resources/cif/software.                                #
#                                                                            #
# This file may be used for bona fide research purposes within the           #
# scientific community so long as proper attribution is given to the journal # 
# article from which it was obtained.                                        #
#                                                                            #
##############################################################################
data_global
_audit_creation_method     'SHELXL97 (Sheldrick, 2008)'
_journal_date_recd_electronic     2014-11-09
_journal_date_accepted     2014-11-12
_journal_name_full     'Acta Crystallographica, Section E'
_journal_year     2014
_journal_volume     70
_journal_issue     12
_journal_page_first     528
_journal_page_last     532
_journal_paper_category     GO
_journal_paper_doi     10.1107/S160053681402488X
_journal_coeditor_code     SU5018
_publ_contact_author_name     'Dr Graham Smith'
_publ_contact_author_address
;
    Science and Engineering Faculty
    Queensland University of Technology
    GPO Box 2434, Brisbane 4001,
    Australia
;
_publ_contact_author_email     g.smith@qut.edu.au
_publ_contact_author_fax     ' 61 7 3864 1804 '
_publ_contact_author_phone     ' 61 7 3300 2667 '
_publ_section_title
;
Two-dimensional hydrogen-bonded polymers in the crystal structures of the
ammonium salts of phenoxyacetic acid, (4-fluorophenoxy)acetic acid and
(4-chloro-2-methylphenoxy)acetic acid
;
loop_
    _publ_author_name
    _publ_author_address
    'Smith, Graham'
;
 Science and Engineering Faculty
 Queensland University of Technology
 GPO Box 2434, Brisbane, Queensland 4001,
 Australia
;
_publ_section_synopsis
;
The crystal of the isomorphous anhydrous ammonium salts of phenoxyacetic acid
and (4-fluorophenoxy)acetic acid and that of the hemihydrate ammonium salt of
4-chloro-2-methylphenoxy)acetic acid show two-dimensional layered structures
based on conjoined cyclic hydrogen-bonded motifs.
;
data_I
_audit_creation_method     SHELXL-97
_database_code_depnum_ccdc_archive     'CCDC 1033945'
_chemical_name_systematic
;
Ammonium phenoxyacetate
;
_chemical_name_common     'ammonium phenoxyacetate'
_chemical_formula_moiety     'H4 N +, C8 H7 O3 -'
_chemical_formula_sum     'C8 H11 N O3'
_chemical_formula_iupac     'N H4 +, C8 H7 O3 -'
_chemical_formula_weight     169.17
_chemical_melting_point     ?
_symmetry_cell_setting     monoclinic
_symmetry_space_group_name_H-M     'P 21/c'
_symmetry_space_group_name_Hall     '-P 2ybc'
loop_
    _symmetry_equiv_pos_as_xyz
    'x, y, z'
    '-x, y+1/2, -z+1/2'
    '-x, -y, -z'
    'x, -y+1/2, z+1/2'
_cell_length_a     17.824(2)
_cell_length_b     7.1453(6)
_cell_length_c     6.7243(7)
_cell_angle_alpha     90.00
_cell_angle_beta     90.321(9)
_cell_angle_gamma     90.00
_cell_volume     856.38(15)
_cell_formula_units_Z     4
_cell_measurement_reflns_used     1041
_cell_measurement_theta_min     3.44
_cell_measurement_theta_max     25.48
_cell_measurement_temperature     200.0(10)
_exptl_crystal_description     'plate'
_exptl_crystal_colour     'colourless'
_exptl_crystal_size_max     0.35
_exptl_crystal_size_mid     0.25
_exptl_crystal_size_min     0.10
_exptl_crystal_density_diffrn     1.312
_exptl_crystal_density_meas     ?
_exptl_crystal_density_method     'not measured'
_exptl_crystal_F_000     360
_exptl_absorpt_coefficient_mu     0.101
_exptl_absorpt_correction_type     multi-scan
_exptl_absorpt_process_details
;
(CrysAlis PRO; Agilent, 2013)
;
_exptl_absorpt_correction_T_min     0.920
_exptl_absorpt_correction_T_max     0.980
_exptl_special_details     ?
_diffrn_ambient_temperature     200.0(10)
_diffrn_radiation_type     MoK\a
_diffrn_radiation_wavelength     0.71073
_diffrn_radiation_source     'Enhance (Mo) X-ray source'
_diffrn_radiation_monochromator     graphite
_diffrn_measurement_device_type     'Oxford Diffraction Gemini-S CCD-detector'
_diffrn_measurement_method     '\w scans'
_diffrn_detector_area_resol_mean     16.077
_diffrn_reflns_number     5450
_diffrn_reflns_av_R_equivalents     0.0520
_diffrn_reflns_av_sigmaI/netI     0.0572
_diffrn_reflns_theta_min     3.43
_diffrn_reflns_theta_max     25.99
_diffrn_reflns_theta_full     25.99
_diffrn_measured_fraction_theta_max     0.999
_diffrn_measured_fraction_theta_full     0.999
_diffrn_reflns_limit_h_min     -21
_diffrn_reflns_limit_h_max     21
_diffrn_reflns_limit_k_min     -8
_diffrn_reflns_limit_k_max     8
_diffrn_reflns_limit_l_min     -8
_diffrn_reflns_limit_l_max     8
_diffrn_standards_number     0
_diffrn_standards_interval_count     .
_diffrn_standards_interval_time     .
_diffrn_standards_decay_%     ?
_refine_special_details
;
Refinement of <i>F</i>^2^ against ALL reflections. The weighted <i>R</i>-factor
<i>wR</i> and goodness of fit <i>S</i> are based on <i>F</i>^2^, conventional
<i>R</i>-factors <i>R</i> are based on <i>F</i>, with <i>F</i> set to zero for
negative <i>F</i>^2^. The threshold expression of <i>F</i>^2^ >
\s(<i>F</i>^2^) is used only for calculating <i>R</i>-factors(gt) <i>etc</i>.
and is not relevant to the choice of reflections for refinement.
<i>R</i>-factors based on <i>F</i>^2^ are statistically about twice as large
as those based on <i>F</i>, and <i>R</i>- factors based on ALL data will be
even larger.
;
_reflns_number_total     1686
_reflns_number_gt     1218
_reflns_threshold_expression     I>2\s(I)
_refine_ls_structure_factor_coef     Fsqd
_refine_ls_matrix_type     full
_refine_ls_R_factor_all     0.0886
_refine_ls_R_factor_gt     0.0633
_refine_ls_wR_factor_gt     0.1467
_refine_ls_wR_factor_ref     0.1626
_refine_ls_goodness_of_fit_ref     1.095
_refine_ls_restrained_S_all     1.095
_refine_ls_number_reflns     1686
_refine_ls_number_parameters     109
_refine_ls_number_restraints     0
_refine_ls_hydrogen_treatment     constr
_refine_ls_weighting_scheme     calc
_refine_ls_weighting_details
         'calc w=1/[\s^2^(Fo^2^)+(0.0706P)^2^+0.1562P] where P=(Fo^2^+2Fc^2^)/3'
_atom_sites_solution_hydrogens     geom
_atom_sites_solution_primary     direct
_atom_sites_solution_secondary     difmap
_refine_ls_shift/su_max     0.000
_refine_ls_shift/su_mean     0.000
_refine_diff_density_max     0.290
_refine_diff_density_min     -0.244
_refine_ls_extinction_method     none
_refine_ls_extinction_coef     ?
loop_
    _atom_type_symbol
    _atom_type_description
    _atom_type_scat_dispersion_real
    _atom_type_scat_dispersion_imag
    _atom_type_scat_source
    'C' 'C' 0.0033 0.0016
                         'International Tables Vol C Tables 4.2.6.8 and 6.1.1.4'
    'H' 'H' 0.0000 0.0000
                         'International Tables Vol C Tables 4.2.6.8 and 6.1.1.4'
    'N' 'N' 0.0061 0.0033
                         'International Tables Vol C Tables 4.2.6.8 and 6.1.1.4'
    'O' 'O' 0.0106 0.0060
                         'International Tables Vol C Tables 4.2.6.8 and 6.1.1.4'
_computing_data_collection
;
CrysAlis PRO (Agilent, 2013)
;
_computing_cell_refinement
;
CrysAlis PRO (Agilent, 2013)
;
_computing_data_reduction
;
CrysAlis PRO (Agilent, 2013)
;
_computing_structure_solution
;
SIR92 (Altomare <i>et al.</i>, 1993)
;
_computing_structure_refinement
;
SHELXL97 (Sheldrick, 2008) within WinGX (Farrugia, 2012)
;
_computing_molecular_graphics
;
PLATON (Spek, 2009)
;
_computing_publication_material
;
PLATON (Spek, 2009)
;
loop_
    _atom_site_type_symbol
    _atom_site_label
    _atom_site_fract_x
    _atom_site_fract_y
    _atom_site_fract_z
    _atom_site_U_iso_or_equiv
    _atom_site_thermal_displace_type
    _atom_site_calc_flag
    _atom_site_refinement_flags
    _atom_site_occupancy
    _atom_site_disorder_assembly
    _atom_site_disorder_group
    O O11 0.71681(10) 0.4894(2) -0.0073(2) 0.0357(6) Uani d . 1.000 . .
    O O13 0.58441(10) 0.4403(2) 0.1635(3) 0.0393(6) Uani d . 1.000 . .
    O O14 0.60999(11) 0.6471(2) 0.4025(3) 0.0444(7) Uani d . 1.000 . .
    C C1 0.78672(14) 0.4998(3) -0.0880(4) 0.0317(8) Uani d . 1.000 . .
    C C2 0.79737(16) 0.4028(3) -0.2662(4) 0.0373(9) Uani d . 1.000 . .
    C C3 0.86706(17) 0.3999(4) -0.3531(4) 0.0436(10) Uani d . 1.000 . .
    C C4 0.92709(16) 0.4938(4) -0.2672(4) 0.0429(9) Uani d . 1.000 . .
    C C5 0.91570(16) 0.5934(3) -0.0933(4) 0.0404(9) Uani d . 1.000 . .
    C C6 0.84634(14) 0.5982(3) -0.0039(4) 0.0358(9) Uani d . 1.000 . .
    C C12 0.70534(14) 0.5849(3) 0.1764(3) 0.0329(8) Uani d . 1.000 . .
    C C13 0.62684(15) 0.5544(3) 0.2524(3) 0.0331(8) Uani d . 1.000 . .
    N N1 0.43517(12) 0.5486(3) 0.2601(3) 0.0355(7) Uani d . 1.000 . .
    H H2 0.75650 0.33900 -0.32710 0.0450 Uiso c R 1.000 . .
    H H3 0.87410 0.33280 -0.47350 0.0530 Uiso c R 1.000 . .
    H H4 0.97530 0.48990 -0.32670 0.0520 Uiso c R 1.000 . .
    H H5 0.95640 0.65960 -0.03470 0.0480 Uiso c R 1.000 . .
    H H6 0.83930 0.66830 0.11460 0.0430 Uiso c R 1.000 . .
    H H121 0.71410 0.72050 0.15720 0.0390 Uiso c R 1.000 . .
    H H122 0.74200 0.53900 0.27630 0.0390 Uiso c R 1.000 . .
    H H11 0.48820 0.53280 0.24260 0.0430 Uiso d R 1.000 . .
    H H12 0.43220 0.66300 0.29220 0.0430 Uiso d R 1.000 . .
    H H13 0.40580 0.52630 0.15370 0.0430 Uiso d R 1.000 . .
    H H14 0.42230 0.48720 0.36110 0.0430 Uiso d R 1.000 . .
loop_
    _atom_site_aniso_label
    _atom_site_aniso_U_11
    _atom_site_aniso_U_22
    _atom_site_aniso_U_33
    _atom_site_aniso_U_12
    _atom_site_aniso_U_13
    _atom_site_aniso_U_23
    O11 0.0366(11) 0.0331(10) 0.0373(10) -0.0020(7) 0.0004(8) -0.0089(7)
    O13 0.0446(12) 0.0323(9) 0.0409(10) -0.0068(8) 0.0011(8) -0.0014(8)
    O14 0.0571(13) 0.0391(11) 0.0370(10) -0.0059(9) 0.0093(9) -0.0052(8)
    C1 0.0372(15) 0.0228(12) 0.0350(13) 0.0037(10) -0.0040(11) 0.0015(10)
    C2 0.0495(17) 0.0276(13) 0.0348(14) 0.0010(11) -0.0030(11) -0.0032(10)
    C3 0.057(2) 0.0359(14) 0.0380(15) 0.0056(13) 0.0059(13) -0.0035(11)
    C4 0.0421(18) 0.0421(16) 0.0446(15) 0.0049(12) 0.0084(12) 0.0030(12)
    C5 0.0405(17) 0.0339(14) 0.0468(16) -0.0016(11) -0.0018(12) -0.0002(11)
    C6 0.0424(17) 0.0296(13) 0.0355(14) 0.0025(10) -0.0024(11) -0.0042(10)
    C12 0.0410(16) 0.0279(12) 0.0299(13) 0.0008(10) -0.0024(11) -0.0049(10)
    C13 0.0496(17) 0.0224(12) 0.0273(12) 0.0001(11) -0.0025(11) 0.0039(10)
    N1 0.0434(14) 0.0305(11) 0.0325(11) -0.0006(9) -0.0014(9) -0.0023(9)
_geom_special_details
;
Bond distances, angles <i>etc</i>. have been calculated using the rounded
fractional coordinates. All su's are estimated from the variances of the
(full) variance-covariance matrix. The cell e.s.d.'s are taken into account in
the estimation of distances, angles and torsion angles
;
loop_
    _geom_bond_atom_site_label_1
    _geom_bond_atom_site_label_2
    _geom_bond_site_symmetry_1
    _geom_bond_site_symmetry_2
    _geom_bond_distance
    _geom_bond_publ_flag
    O11 C1 . . 1.364(3) no
    O11 C12 . . 1.427(2) no
    O13 C13 . . 1.261(3) no
    O14 C13 . . 1.245(3) no
    N1 H12 . . 0.8500 no
    N1 H13 . . 0.9000 no
    N1 H14 . . 0.8400 no
    N1 H11 . . 0.9600 no
    C1 C6 . . 1.392(3) no
    C1 C2 . . 1.398(4) no
    C2 C3 . . 1.376(4) no
    C3 C4 . . 1.386(4) no
    C4 C5 . . 1.385(4) no
    C5 C6 . . 1.378(4) no
    C12 C13 . . 1.508(4) no
    C2 H2 . . 0.9500 no
    C3 H3 . . 0.9500 no
    C4 H4 . . 0.9500 no
    C5 H5 . . 0.9500 no
    C6 H6 . . 0.9500 no
    C12 H121 . . 0.9900 no
    C12 H122 . . 0.9900 no
loop_
    _geom_angle_atom_site_label_1
    _geom_angle_atom_site_label_2
    _geom_angle_atom_site_label_3
    _geom_angle_site_symmetry_1
    _geom_angle_site_symmetry_2
    _geom_angle_site_symmetry_3
    _geom_angle
    _geom_angle_publ_flag
    C1 O11 C12 . . . 117.00(18) no
    H12 N1 H14 . . . 106.00 no
    H13 N1 H14 . . . 113.00 no
    H11 N1 H12 . . . 102.00 no
    H11 N1 H13 . . . 117.00 no
    H11 N1 H14 . . . 108.00 no
    H12 N1 H13 . . . 110.00 no
    O11 C1 C6 . . . 124.3(2) no
    C2 C1 C6 . . . 119.5(2) no
    O11 C1 C2 . . . 116.3(2) no
    C1 C2 C3 . . . 119.9(2) no
    C2 C3 C4 . . . 120.8(3) no
    C3 C4 C5 . . . 119.0(3) no
    C4 C5 C6 . . . 121.2(2) no
    C1 C6 C5 . . . 119.7(2) no
    O11 C12 C13 . . . 111.22(18) no
    O14 C13 C12 . . . 115.2(2) no
    O13 C13 O14 . . . 125.6(2) no
    O13 C13 C12 . . . 119.21(19) no
    C3 C2 H2 . . . 120.00 no
    C1 C2 H2 . . . 120.00 no
    C2 C3 H3 . . . 120.00 no
    C4 C3 H3 . . . 120.00 no
    C5 C4 H4 . . . 121.00 no
    C3 C4 H4 . . . 121.00 no
    C6 C5 H5 . . . 119.00 no
    C4 C5 H5 . . . 119.00 no
    C1 C6 H6 . . . 120.00 no
    C5 C6 H6 . . . 120.00 no
    H121 C12 H122 . . . 108.00 no
    O11 C12 H121 . . . 109.00 no
    O11 C12 H122 . . . 109.00 no
    C13 C12 H121 . . . 109.00 no
    C13 C12 H122 . . . 109.00 no
loop_
    _geom_torsion_atom_site_label_1
    _geom_torsion_atom_site_label_2
    _geom_torsion_atom_site_label_3
    _geom_torsion_atom_site_label_4
    _geom_torsion_site_symmetry_1
    _geom_torsion_site_symmetry_2
    _geom_torsion_site_symmetry_3
    _geom_torsion_site_symmetry_4
    _geom_torsion
    _geom_torsion_publ_flag
    C12 O11 C1 C2 . . . . 178.93(19) no
    C12 O11 C1 C6 . . . . -0.7(3) no
    C1 O11 C12 C13 . . . . -177.48(18) no
    O11 C1 C2 C3 . . . . -177.4(2) no
    C6 C1 C2 C3 . . . . 2.3(4) no
    O11 C1 C6 C5 . . . . 177.3(2) no
    C2 C1 C6 C5 . . . . -2.3(3) no
    C1 C2 C3 C4 . . . . -0.7(4) no
    C2 C3 C4 C5 . . . . -0.9(4) no
    C3 C4 C5 C6 . . . . 0.9(4) no
    C4 C5 C6 C1 . . . . 0.7(4) no
    O11 C12 C13 O13 . . . . 6.7(3) no
    O11 C12 C13 O14 . . . . -173.58(18) no
loop_
    _geom_hbond_atom_site_label_D
    _geom_hbond_atom_site_label_H
    _geom_hbond_atom_site_label_A
    _geom_hbond_site_symmetry_A
    _geom_hbond_distance_DH
    _geom_hbond_distance_HA
    _geom_hbond_distance_DA
    _geom_hbond_angle_DHA
    _geom_hbond_publ_flag
    N1 H11 O13 . 0.96 1.92 2.849(3) 163 yes
    N1 H11 O14 . 0.96 2.55 3.330(3) 138 yes
    N1 H12 O13 2_655 0.85 2.03 2.867(3) 172 yes
    N1 H13 O11 3_665 0.90 2.39 3.202(3) 150 yes
    N1 H13 O13 3_665 0.90 2.15 2.869(3) 136 yes
    N1 H14 O14 3_666 0.84 1.95 2.788(3) 178 yes
_iucr_refine_instructions_details
;
TITL gs13gs22 PAAMM
CELL  0.71073  17.8240   7.1453   6.7243   90.000   90.321   90.000
ZERR     4.00   0.0020   0.0006   0.0007    0.000    0.009    0.000
LATT   1
SYMM  - X, 1/2 + Y, 1/2 - Z
SFAC  C    H    N    O
UNIT  32   44   4    12
MERG   2
OMIT    -4.00  52.00
FMAP   2
PLAN   10
ACTA
BOND   $H
L.S.  10
TEMP   -73.00
WGHT    0.070600    0.156200
FVAR       6.93262
O11   4    0.716809    0.489360   -0.007310    11.00000    0.03656    0.03313 =
         0.03731   -0.00886    0.00036   -0.00202
O14   4    0.609993    0.647112    0.402506    11.00000    0.05708    0.03907 =
         0.03702   -0.00515    0.00934   -0.00592
O13   4    0.584409    0.440276    0.163477    11.00000    0.04456    0.03228 =
         0.04090   -0.00139    0.00107   -0.00675
N1    3    0.435169    0.548605    0.260117    11.00000    0.04341    0.03048 =
         0.03249   -0.00226   -0.00141   -0.00059
AFIX   3
H11   2    0.488211    0.532800    0.242600    11.00000   -1.20000
H12   2    0.432179    0.663000    0.292200    11.00000   -1.20000
H13   2    0.405779    0.526300    0.153700    11.00000   -1.20000
H14   2    0.422279    0.487200    0.361100    11.00000   -1.20000
AFIX   0
C13   1    0.626840    0.554435    0.252449    11.00000    0.04961    0.02236 =
         0.02735    0.00394   -0.00250    0.00013
C6    1    0.846335    0.598174   -0.003892    11.00000    0.04245    0.02956 =
         0.03546   -0.00424   -0.00240    0.00253
AFIX  43
H6    2    0.839264    0.668251    0.114593    11.00000   -1.20000
AFIX   0
C12   1    0.705339    0.584869    0.176365    11.00000    0.04096    0.02788 =
         0.02988   -0.00494   -0.00237    0.00075
AFIX  23
H121  2    0.714050    0.720491    0.157151    11.00000   -1.20000
H122  2    0.741981    0.539025    0.276256    11.00000   -1.20000
AFIX   0
C1    1    0.786724    0.499836   -0.088021    11.00000    0.03719    0.02281 =
         0.03498    0.00148   -0.00401    0.00368
C2    1    0.797368    0.402839   -0.266168    11.00000    0.04953    0.02762 =
         0.03482   -0.00320   -0.00300    0.00099
AFIX  43
H2    2    0.756537    0.338993   -0.327137    11.00000   -1.20000
AFIX   0
C3    1    0.867064    0.399946   -0.353125    11.00000    0.05744    0.03587 =
         0.03804   -0.00353    0.00595    0.00561
AFIX  43
H3    2    0.874126    0.332798   -0.473511    11.00000   -1.20000
AFIX   0
C4    1    0.927088    0.493804   -0.267214    11.00000    0.04210    0.04214 =
         0.04461    0.00303    0.00836    0.00488
AFIX  43
H4    2    0.975282    0.489864   -0.326692    11.00000   -1.20000
AFIX   0
C5    1    0.915705    0.593397   -0.093344    11.00000    0.04053    0.03390 =
         0.04677   -0.00016   -0.00182   -0.00162
AFIX  43
H5    2    0.956411    0.659587   -0.034678    11.00000   -1.20000
HKLF 4
REM  gs13gs22 PAAMM
REM R1 =  0.0633 for   1218 Fo > 4sig(Fo)  and  0.0886 for all   1686 data
REM    109 parameters refined using      0 restraints
END
WGHT      0.0707      0.1384
REM Highest difference peak  0.290,  deepest hole -0.244,  1-sigma level  0.053
Q1    1   0.5257  0.4527  0.1646  11.00000  0.05    0.29
Q2    1   0.6520  0.4813  0.0381  11.00000  0.05    0.27
Q3    1   0.5474  0.6350  0.3988  11.00000  0.05    0.25
Q4    1   0.7912  0.5797 -0.0712  11.00000  0.05    0.23
Q5    1   0.8374  0.4971 -0.0353  11.00000  0.05    0.23
Q6    1   0.6694  0.4930 -0.0730  11.00000  0.05    0.22
Q7    1   0.6367  0.4409  0.1770  11.00000  0.05    0.22
Q8    1   0.6707  0.6465  0.4343  11.00000  0.05    0.21
Q9    1   0.5797  0.4741  0.0631  11.00000  0.05    0.20
Q10   1   0.3724  0.5548  0.3146  11.00000  0.05    0.18
;
data_II
_audit_creation_method     SHELXL97
_database_code_depnum_ccdc_archive     'CCDC 1033946'
_chemical_name_systematic
;
Ammonium (4-fluorophenoxy)acetate
;
_chemical_name_common     'ammonium 4-fluorophenoxyacetate'
_chemical_formula_moiety     'H4 N +, C8 H6 F O3 -'
_chemical_formula_sum     'C8 H10 F N O3'
_chemical_formula_iupac     'N H4 +, C8 H6 F O3 -'
_chemical_formula_weight     187.17
_chemical_melting_point     ?
_symmetry_cell_setting     monoclinic
_symmetry_space_group_name_H-M     'P 21/c'
_symmetry_space_group_name_Hall     '-P 2ybc'
loop_
    _symmetry_equiv_pos_as_xyz
    'x, y, z'
    '-x, y+1/2, -z+1/2'
    '-x, -y, -z'
    'x, -y+1/2, z+1/2'
_cell_length_a     18.386(2)
_cell_length_b     7.1223(6)
_cell_length_c     6.7609(6)
_cell_angle_alpha     90.00
_cell_angle_beta     93.399(8)
_cell_angle_gamma     90.00
_cell_volume     883.79(14)
_cell_formula_units_Z     4
_cell_measurement_reflns_used     1311
_cell_measurement_theta_min     3.32
_cell_measurement_theta_max     27.95
_cell_measurement_temperature     200.0(10)
_exptl_crystal_description     'plate'
_exptl_crystal_colour     'colourless'
_exptl_crystal_size_max     0.26
_exptl_crystal_size_mid     0.20
_exptl_crystal_size_min     0.05
_exptl_crystal_density_diffrn     1.407
_exptl_crystal_density_meas     ?
_exptl_crystal_density_method     'not measured'
_exptl_crystal_F_000     392
_exptl_absorpt_coefficient_mu     0.121
_exptl_absorpt_correction_type     multi-scan
_exptl_absorpt_process_details
;
(CrysAlis PRO; Agilent, 2013)
;
_exptl_absorpt_correction_T_min     0.960
_exptl_absorpt_correction_T_max     0.980
_exptl_special_details     ?
_diffrn_ambient_temperature     200.0(10)
_diffrn_radiation_type     MoK\a
_diffrn_radiation_wavelength     0.71073
_diffrn_radiation_source     'Enhance (Mo) X-ray source'
_diffrn_radiation_monochromator     graphite
_diffrn_measurement_device_type     'Oxford Diffraction Gemini-S CCD-detector'
_diffrn_measurement_method     '\w scans'
_diffrn_detector_area_resol_mean     16.077
_diffrn_reflns_number     5619
_diffrn_reflns_av_R_equivalents     0.0332
_diffrn_reflns_av_sigmaI/netI     0.0358
_diffrn_reflns_theta_min     3.07
_diffrn_reflns_theta_max     26.00
_diffrn_reflns_theta_full     26.00
_diffrn_measured_fraction_theta_max     0.999
_diffrn_measured_fraction_theta_full     0.999
_diffrn_reflns_limit_h_min     -22
_diffrn_reflns_limit_h_max     20
_diffrn_reflns_limit_k_min     -8
_diffrn_reflns_limit_k_max     8
_diffrn_reflns_limit_l_min     -7
_diffrn_reflns_limit_l_max     8
_diffrn_standards_number     0
_diffrn_standards_interval_count     .
_diffrn_standards_interval_time     .
_diffrn_standards_decay_%     ?
_refine_special_details
;
Refinement of <i>F</i>^2^ against ALL reflections. The weighted <i>R</i>-factor
<i>wR</i> and goodness of fit <i>S</i> are based on <i>F</i>^2^, conventional
<i>R</i>-factors <i>R</i> are based on <i>F</i>, with <i>F</i> set to zero for
negative <i>F</i>^2^. The threshold expression of <i>F</i>^2^ >
\s(<i>F</i>^2^) is used only for calculating <i>R</i>-factors(gt) <i>etc</i>.
and is not relevant to the choice of reflections for refinement.
<i>R</i>-factors based on <i>F</i>^2^ are statistically about twice as large
as those based on <i>F</i>, and <i>R</i>- factors based on ALL data will be
even larger.
;
_reflns_number_total     1738
_reflns_number_gt     1304
_reflns_threshold_expression     I>2\s(I)
_refine_ls_structure_factor_coef     Fsqd
_refine_ls_matrix_type     full
_refine_ls_R_factor_all     0.0786
_refine_ls_R_factor_gt     0.0533
_refine_ls_wR_factor_gt     0.1054
_refine_ls_wR_factor_ref     0.1162
_refine_ls_goodness_of_fit_ref     1.101
_refine_ls_restrained_S_all     1.101
_refine_ls_number_reflns     1738
_refine_ls_number_parameters     118
_refine_ls_number_restraints     0
_refine_ls_hydrogen_treatment     constr
_refine_ls_weighting_scheme     calc
_refine_ls_weighting_details
         'calc w=1/[\s^2^(Fo^2^)+(0.0377P)^2^+0.2467P] where P=(Fo^2^+2Fc^2^)/3'
_atom_sites_solution_hydrogens     geom
_atom_sites_solution_primary     direct
_atom_sites_solution_secondary     difmap
_refine_ls_shift/su_max     0.000
_refine_ls_shift/su_mean     0.000
_refine_diff_density_max     0.160
_refine_diff_density_min     -0.216
_refine_ls_extinction_method     none
_refine_ls_extinction_coef     ?
loop_
    _atom_type_symbol
    _atom_type_description
    _atom_type_scat_dispersion_real
    _atom_type_scat_dispersion_imag
    _atom_type_scat_source
    'C' 'C' 0.0033 0.0016
                         'International Tables Vol C Tables 4.2.6.8 and 6.1.1.4'
    'H' 'H' 0.0000 0.0000
                         'International Tables Vol C Tables 4.2.6.8 and 6.1.1.4'
    'N' 'N' 0.0061 0.0033
                         'International Tables Vol C Tables 4.2.6.8 and 6.1.1.4'
    'O' 'O' 0.0106 0.0060
                         'International Tables Vol C Tables 4.2.6.8 and 6.1.1.4'
    'F' 'F' 0.0171 0.0103
                         'International Tables Vol C Tables 4.2.6.8 and 6.1.1.4'
_computing_data_collection
;
CrysAlis PRO (Agilent, 2013)
;
_computing_cell_refinement
;
CrysAlis PRO (Agilent, 2013)
;
_computing_data_reduction
;
CrysAlis PRO (Agilent, 2013)
;
_computing_structure_solution
;
SHELXS97 (Sheldrick, 2008)
;
_computing_structure_refinement
;
SHELXL97 (Sheldrick, 2008) within WinGX (Farrugia, 2012)
;
_computing_molecular_graphics
;
PLATON (Spek, 2009)
;
_computing_publication_material
;
PLATON (Spek, 2009)
;
loop_
    _atom_site_type_symbol
    _atom_site_label
    _atom_site_fract_x
    _atom_site_fract_y
    _atom_site_fract_z
    _atom_site_U_iso_or_equiv
    _atom_site_thermal_displace_type
    _atom_site_calc_flag
    _atom_site_refinement_flags
    _atom_site_occupancy
    _atom_site_disorder_assembly
    _atom_site_disorder_group
    F F4 0.97409(8) 0.4959(2) -0.3100(2) 0.0761(6) Uani d . 1.000 . .
    O O11 0.70924(8) 0.4850(2) 0.0189(2) 0.0451(5) Uani d . 1.000 . .
    O O13 0.58131(8) 0.4391(2) 0.1749(2) 0.0439(5) Uani d . 1.000 . .
    O O14 0.60820(8) 0.6448(2) 0.4167(2) 0.0504(6) Uani d . 1.000 . .
    C C1 0.77687(12) 0.4984(3) -0.0575(3) 0.0409(8) Uani d . 1.000 . .
    C C2 0.78437(13) 0.4048(3) -0.2361(3) 0.0487(8) Uani d . 1.000 . .
    C C3 0.85114(14) 0.4052(4) -0.3198(3) 0.0548(9) Uani d . 1.000 . .
    C C4 0.90870(13) 0.4967(4) -0.2263(4) 0.0529(9) Uani d . 1.000 . .
    C C5 0.90226(13) 0.5918(4) -0.0520(3) 0.0520(9) Uani d . 1.000 . .
    C C6 0.83562(12) 0.5925(3) 0.0333(3) 0.0463(8) Uani d . 1.000 . .
    C C12 0.69955(11) 0.5819(3) 0.2002(3) 0.0411(7) Uani d . 1.000 . .
    C C13 0.62335(12) 0.5521(3) 0.2684(3) 0.0382(7) Uani d . 1.000 . .
    N N1 0.43689(9) 0.5487(3) 0.2527(2) 0.0417(6) Uani d . 1.000 . .
    H H2 0.74400 0.34140 -0.29970 0.0580 Uiso c R 1.000 . .
    H H3 0.85700 0.34210 -0.44160 0.0660 Uiso c R 1.000 . .
    H H5 0.94280 0.65620 0.00930 0.0620 Uiso c R 1.000 . .
    H H6 0.83020 0.65760 0.15420 0.0560 Uiso c R 1.000 . .
    H H121 0.70810 0.71780 0.18130 0.0490 Uiso c R 1.000 . .
    H H122 0.73570 0.53600 0.30340 0.0490 Uiso c R 1.000 . .
    H H11 0.48210 0.50970 0.22990 0.0500 Uiso d R 1.000 . .
    H H12 0.42870 0.67850 0.28670 0.0500 Uiso d R 1.000 . .
    H H13 0.40960 0.51140 0.13330 0.0500 Uiso d R 1.000 . .
    H H14 0.42010 0.48100 0.35030 0.0500 Uiso d R 1.000 . .
loop_
    _atom_site_aniso_label
    _atom_site_aniso_U_11
    _atom_site_aniso_U_22
    _atom_site_aniso_U_33
    _atom_site_aniso_U_12
    _atom_site_aniso_U_13
    _atom_site_aniso_U_23
    F4 0.0554(10) 0.1149(13) 0.0604(10) 0.0161(9) 0.0230(8) 0.0035(9)
    O11 0.0373(9) 0.0661(11) 0.0316(8) 0.0035(7) 0.0001(6) -0.0140(7)
    O13 0.0428(9) 0.0527(9) 0.0362(9) -0.0041(7) 0.0034(7) -0.0052(7)
    O14 0.0585(11) 0.0630(10) 0.0308(9) -0.0037(8) 0.0115(7) -0.0097(8)
    C1 0.0382(13) 0.0554(14) 0.0291(12) 0.0110(10) 0.0012(9) -0.0016(10)
    C2 0.0517(15) 0.0630(16) 0.0312(12) 0.0072(12) 0.0009(10) -0.0062(11)
    C3 0.0636(17) 0.0717(17) 0.0298(12) 0.0147(14) 0.0085(11) -0.0051(12)
    C4 0.0437(15) 0.0744(17) 0.0416(14) 0.0159(13) 0.0114(11) 0.0054(12)
    C5 0.0397(14) 0.0719(17) 0.0441(14) 0.0070(12) 0.0002(11) 0.0013(12)
    C6 0.0398(13) 0.0651(16) 0.0338(12) 0.0072(11) -0.0006(10) -0.0073(11)
    C12 0.0409(13) 0.0565(14) 0.0253(11) 0.0054(11) -0.0033(9) -0.0088(10)
    C13 0.0432(13) 0.0445(12) 0.0263(11) 0.0034(10) -0.0019(9) 0.0032(10)
    N1 0.0438(11) 0.0555(12) 0.0257(9) 0.0053(9) 0.0024(8) -0.0060(8)
_geom_special_details
;
Bond distances, angles <i>etc</i>. have been calculated using the rounded
fractional coordinates. All su's are estimated from the variances of the
(full) variance-covariance matrix. The cell e.s.d.'s are taken into account in
the estimation of distances, angles and torsion angles
;
loop_
    _geom_bond_atom_site_label_1
    _geom_bond_atom_site_label_2
    _geom_bond_site_symmetry_1
    _geom_bond_site_symmetry_2
    _geom_bond_distance
    _geom_bond_publ_flag
    F4 C4 . . 1.359(3) no
    O11 C1 . . 1.378(3) no
    O11 C12 . . 1.427(2) no
    O13 C13 . . 1.260(3) no
    O14 C13 . . 1.246(2) no
    N1 H13 . . 0.9600 no
    N1 H14 . . 0.8900 no
    N1 H11 . . 0.9000 no
    N1 H12 . . 0.9700 no
    C1 C6 . . 1.384(3) no
    C1 C2 . . 1.393(3) no
    C2 C3 . . 1.382(3) no
    C3 C4 . . 1.366(4) no
    C4 C5 . . 1.370(4) no
    C5 C6 . . 1.385(3) no
    C12 C13 . . 1.516(3) no
    C2 H2 . . 0.9500 no
    C3 H3 . . 0.9500 no
    C5 H5 . . 0.9500 no
    C6 H6 . . 0.9500 no
    C12 H121 . . 0.9900 no
    C12 H122 . . 0.9900 no
loop_
    _geom_angle_atom_site_label_1
    _geom_angle_atom_site_label_2
    _geom_angle_atom_site_label_3
    _geom_angle_site_symmetry_1
    _geom_angle_site_symmetry_2
    _geom_angle_site_symmetry_3
    _geom_angle
    _geom_angle_publ_flag
    C1 O11 C12 . . . 116.74(16) no
    H12 N1 H14 . . . 106.00 no
    H13 N1 H14 . . . 107.00 no
    H11 N1 H12 . . . 120.00 no
    H11 N1 H13 . . . 102.00 no
    H11 N1 H14 . . . 109.00 no
    H12 N1 H13 . . . 113.00 no
    O11 C1 C6 . . . 124.43(18) no
    C2 C1 C6 . . . 120.1(2) no
    O11 C1 C2 . . . 115.45(19) no
    C1 C2 C3 . . . 119.3(2) no
    C2 C3 C4 . . . 119.6(2) no
    C3 C4 C5 . . . 122.0(2) no
    F4 C4 C3 . . . 119.1(2) no
    F4 C4 C5 . . . 118.9(2) no
    C4 C5 C6 . . . 118.9(2) no
    C1 C6 C5 . . . 120.0(2) no
    O11 C12 C13 . . . 111.00(16) no
    O13 C13 O14 . . . 125.6(2) no
    O14 C13 C12 . . . 115.18(18) no
    O13 C13 C12 . . . 119.18(18) no
    C1 C2 H2 . . . 120.00 no
    C3 C2 H2 . . . 120.00 no
    C4 C3 H3 . . . 120.00 no
    C2 C3 H3 . . . 120.00 no
    C6 C5 H5 . . . 121.00 no
    C4 C5 H5 . . . 121.00 no
    C1 C6 H6 . . . 120.00 no
    C5 C6 H6 . . . 120.00 no
    H121 C12 H122 . . . 108.00 no
    O11 C12 H121 . . . 109.00 no
    O11 C12 H122 . . . 109.00 no
    C13 C12 H121 . . . 109.00 no
    C13 C12 H122 . . . 109.00 no
loop_
    _geom_torsion_atom_site_label_1
    _geom_torsion_atom_site_label_2
    _geom_torsion_atom_site_label_3
    _geom_torsion_atom_site_label_4
    _geom_torsion_site_symmetry_1
    _geom_torsion_site_symmetry_2
    _geom_torsion_site_symmetry_3
    _geom_torsion_site_symmetry_4
    _geom_torsion
    _geom_torsion_publ_flag
    C12 O11 C1 C2 . . . . -179.05(18) no
    C12 O11 C1 C6 . . . . 2.5(3) no
    C1 O11 C12 C13 . . . . -178.98(17) no
    O11 C1 C2 C3 . . . . -177.7(2) no
    C6 C1 C2 C3 . . . . 0.8(3) no
    O11 C1 C6 C5 . . . . 177.5(2) no
    C2 C1 C6 C5 . . . . -0.8(3) no
    C1 C2 C3 C4 . . . . 0.2(4) no
    C2 C3 C4 F4 . . . . 179.9(2) no
    C2 C3 C4 C5 . . . . -1.1(4) no
    F4 C4 C5 C6 . . . . -180.0(2) no
    C3 C4 C5 C6 . . . . 1.0(4) no
    C4 C5 C6 C1 . . . . -0.1(4) no
    O11 C12 C13 O13 . . . . 6.0(3) no
    O11 C12 C13 O14 . . . . -174.13(17) no
loop_
    _geom_hbond_atom_site_label_D
    _geom_hbond_atom_site_label_H
    _geom_hbond_atom_site_label_A
    _geom_hbond_site_symmetry_A
    _geom_hbond_distance_DH
    _geom_hbond_distance_HA
    _geom_hbond_distance_DA
    _geom_hbond_angle_DHA
    _geom_hbond_publ_flag
    N1 H11 O13 . 0.90 1.95 2.847(2) 177 yes
    N1 H11 O14 . 0.90 2.55 3.347(2) 135 yes
    N1 H12 O13 2_655 0.97 1.88 2.847(3) 173 yes
    N1 H13 O11 3_665 0.96 2.36 3.172(2) 142 yes
    N1 H13 O13 3_665 0.96 2.13 2.892(2) 135 yes
    N1 H14 O14 3_666 0.89 1.91 2.793(2) 173 yes
_iucr_refine_instructions_details
;
TITL gs13gs21 PFPAAMM(2)
CELL  0.71073  18.3859   7.1223   6.7609   90.000   93.399   90.000
ZERR     4.00   0.0023   0.0006   0.0006    0.000    0.008    0.000
LATT   1
SYMM  - X, 1/2 + Y, 1/2 - Z
SFAC  C    H    N    O    F
UNIT  32   40   4    12   4
MERG   2
OMIT    -4.00  52.00
FMAP   2
PLAN   10
BOND   $H
ACTA
L.S.  10
TEMP   -73.00
WGHT    0.037700    0.246700
FVAR       6.32391
N1    3    0.436886    0.548696    0.252661    11.00000    0.04384    0.05546 =
         0.02570   -0.00603    0.00236    0.00530
AFIX   3
H12   2    0.428736    0.678536    0.286741    11.00000   -1.20000
H14   2    0.420086    0.480956    0.350281    11.00000   -1.20000
H11   2    0.482096    0.509656    0.229880    11.00000   -1.20000
H13   2    0.409636    0.511436    0.133340    11.00000   -1.20000
AFIX   0
O11   4    0.709244    0.484993    0.018871    11.00000    0.03735    0.06613 =
         0.03159   -0.01397    0.00011    0.00353
O13   4    0.581311    0.439144    0.174939    11.00000    0.04282    0.05268 =
         0.03618   -0.00516    0.00336   -0.00414
F4    5    0.974086    0.495868   -0.309950    11.00000    0.05544    0.11488 =
         0.06040    0.00352    0.02301    0.01613
O14   4    0.608199    0.644753    0.416719    11.00000    0.05848    0.06296 =
         0.03076   -0.00975    0.01153   -0.00373
C1    1    0.776872    0.498406   -0.057470    11.00000    0.03821    0.05538 =
         0.02907   -0.00163    0.00118    0.01097
C13   1    0.623351    0.552060    0.268427    11.00000    0.04320    0.04446 =
         0.02625    0.00318   -0.00194    0.00337
C12   1    0.699552    0.581932    0.200231    11.00000    0.04086    0.05646 =
         0.02533   -0.00884   -0.00329    0.00542
AFIX  23
H121  2    0.708073    0.717822    0.181270    11.00000   -1.20000
H122  2    0.735678    0.535995    0.303434    11.00000   -1.20000
AFIX   0
C4    1    0.908699    0.496701   -0.226318    11.00000    0.04372    0.07435 =
         0.04161    0.00544    0.01140    0.01590
C6    1    0.835621    0.592513    0.033314    11.00000    0.03976    0.06513 =
         0.03377   -0.00732   -0.00059    0.00721
AFIX  43
H6    2    0.830245    0.657621    0.154213    11.00000   -1.20000
AFIX   0
C2    1    0.784373    0.404821   -0.236054    11.00000    0.05170    0.06299 =
         0.03122   -0.00625    0.00087    0.00717
AFIX  43
H2    2    0.743987    0.341388   -0.299653    11.00000   -1.20000
AFIX   0
C5    1    0.902258    0.591827   -0.052003    11.00000    0.03972    0.07192 =
         0.04415    0.00131    0.00021    0.00701
AFIX  43
H5    2    0.942848    0.656242    0.009294    11.00000   -1.20000
AFIX   0
C3    1    0.851141    0.405168   -0.319780    11.00000    0.06361    0.07175 =
         0.02981   -0.00505    0.00853    0.01466
AFIX  43
H3    2    0.856965    0.342099   -0.441641    11.00000   -1.20000
HKLF 4
REM  gs13gs21 PFPAAMM(2)
REM R1 =  0.0533 for   1304 Fo > 4sig(Fo)  and  0.0787 for all   1738 data
REM    118 parameters refined using      0 restraints
END
WGHT      0.0375      0.2470
REM Highest difference peak  0.160,  deepest hole -0.216,  1-sigma level  0.036
Q1    1   0.6536  0.5790  0.4605  11.00000  0.05    0.16
Q2    1   0.8588  0.2976 -0.3951  11.00000  0.05    0.12
Q3    1   0.5440  0.4540  0.2399  11.00000  0.05    0.12
Q4    1   0.6501  0.7236  0.5073  11.00000  0.05    0.12
Q5    1   0.8113  0.4689  0.0167  11.00000  0.05    0.12
Q6    1   0.9516  0.6164 -0.3624  11.00000  0.05    0.11
Q7    1   0.6778  0.5781 -0.1281  11.00000  0.05    0.11
Q8    1   0.8959  0.5420 -0.1339  11.00000  0.05    0.11
Q9    1   0.9625  0.5716 -0.4688  11.00000  0.05    0.11
Q10   1   0.6909  0.3659 -0.0292  11.00000  0.05    0.10
# END of data for (II)
;
data_III
_audit_creation_method     SHELXL-97
_database_code_depnum_ccdc_archive     'CCDC 1033947'
_chemical_name_systematic
;
Ammonium (4-chloro-2-methylphenoxy)acetate hemihydrate
;
_chemical_name_common
                        'ammonium (4-chloro-2-methylphenoxy)acetate hemihydrate'
_chemical_formula_moiety     'H4 N +, C9 H8 Cl N O3 -, 0.5(H2 O)'
_chemical_formula_sum     'C9 H13 Cl N O3.50'
_chemical_formula_iupac     'N H4 +, C9 H8 Cl N O3 -, 0.5H2 O'
_chemical_formula_weight     226.65
_chemical_melting_point     ?
_symmetry_cell_setting     monoclinic
_symmetry_space_group_name_H-M     'C 2/c'
_symmetry_space_group_name_Hall     '-C 2yc'
loop_
    _symmetry_equiv_pos_site_id
    _symmetry_equiv_pos_as_xyz
    1 x,y,z
    2 -x,y,1/2-z
    3 -x,-y,-z
    4 x,-y,1/2+z
    5 1/2+x,1/2+y,z
    6 1/2-x,1/2+y,1/2-z
    7 1/2-x,1/2-y,-z
    8 1/2+x,1/2-y,1/2+z
_cell_length_a     38.0396(9)
_cell_length_b     4.4560(8)
_cell_length_c     12.944(5)
_cell_angle_alpha     90.00
_cell_angle_beta     104.575(5)
_cell_angle_gamma     90.00
_cell_volume     2123.5(9)
_cell_formula_units_Z     8
_cell_measurement_reflns_used     1819
_cell_measurement_theta_min     4.38
_cell_measurement_theta_max     28.07
_cell_measurement_temperature     200.0(10)
_exptl_crystal_description     plate
_exptl_crystal_colour     colourless
_exptl_crystal_size_max     0.35
_exptl_crystal_size_mid     0.35
_exptl_crystal_size_min     0.10
_exptl_crystal_density_diffrn     1.418
_exptl_crystal_density_meas     ?
_exptl_crystal_density_method     'not measured'
_exptl_crystal_F_000     952
_exptl_absorpt_coefficient_mu     0.348
_exptl_absorpt_correction_type     multi-scan
_exptl_absorpt_process_details
;
(CrysAlis PRO; Agilent, 2013)
;
_exptl_absorpt_correction_T_min     0.913
_exptl_absorpt_correction_T_max     0.980
_exptl_special_details     ?
_diffrn_ambient_temperature     200.0(10)
_diffrn_radiation_type     MoK\a
_diffrn_radiation_wavelength     0.71073
_diffrn_radiation_source     'Enhance (Mo) X-ray source'
_diffrn_radiation_monochromator     graphite
_diffrn_measurement_device_type     'Oxford Diffraction Gemini-S CCD-detector'
_diffrn_measurement_method     '\w scans'
_diffrn_detector_area_resol_mean     16.077
_diffrn_reflns_number     6215
_diffrn_reflns_av_R_equivalents     0.0303
_diffrn_reflns_av_sigmaI/netI     0.0338
_diffrn_reflns_theta_min     3.16
_diffrn_reflns_theta_max     26.00
_diffrn_reflns_theta_full     26.00
_diffrn_measured_fraction_theta_max     0.999
_diffrn_measured_fraction_theta_full     0.999
_diffrn_reflns_limit_h_min     -46
_diffrn_reflns_limit_h_max     46
_diffrn_reflns_limit_k_min     -5
_diffrn_reflns_limit_k_max     5
_diffrn_reflns_limit_l_min     -15
_diffrn_reflns_limit_l_max     15
_diffrn_standards_number     0
_diffrn_standards_interval_count     .
_diffrn_standards_interval_time     .
_diffrn_standards_decay_%     ?
_refine_special_details
;
Refinement of <i>F</i>^2^ against ALL reflections. The weighted <i>R</i>-factor
<i>wR</i> and goodness of fit <i>S</i> are based on <i>F</i>^2^, conventional
<i>R</i>-factors <i>R</i> are based on <i>F</i>, with <i>F</i> set to zero for
negative <i>F</i>^2^. The threshold expression of <i>F</i>^2^ >
\s(<i>F</i>^2^) is used only for calculating <i>R</i>-factors(gt) <i>etc</i>.
and is not relevant to the choice of reflections for refinement.
<i>R</i>-factors based on <i>F</i>^2^ are statistically about twice as large
as those based on <i>F</i>, and <i>R</i>- factors based on ALL data will be
even larger.
;
_reflns_number_total     2087
_reflns_number_gt     1771
_reflns_threshold_expression     I>2\s(I)
_refine_ls_structure_factor_coef     Fsqd
_refine_ls_matrix_type     full
_refine_ls_R_factor_all     0.0453
_refine_ls_R_factor_gt     0.0356
_refine_ls_wR_factor_gt     0.0861
_refine_ls_wR_factor_ref     0.0911
_refine_ls_goodness_of_fit_ref     1.032
_refine_ls_restrained_S_all     1.032
_refine_ls_number_reflns     2087
_refine_ls_number_parameters     132
_refine_ls_number_restraints     0
_refine_ls_hydrogen_treatment     constr
_refine_ls_weighting_scheme     calc
_refine_ls_weighting_details
         'calc w=1/[\s^2^(Fo^2^)+(0.0409P)^2^+1.4504P] where P=(Fo^2^+2Fc^2^)/3'
_atom_sites_solution_hydrogens     geom
_atom_sites_solution_primary     direct
_atom_sites_solution_secondary     difmap
_refine_ls_shift/su_max     0.000
_refine_ls_shift/su_mean     0.000
_refine_diff_density_max     0.324
_refine_diff_density_min     -0.281
_refine_ls_extinction_method     none
_refine_ls_extinction_coef     ?
loop_
    _atom_type_symbol
    _atom_type_description
    _atom_type_scat_dispersion_real
    _atom_type_scat_dispersion_imag
    _atom_type_scat_source
    'C' 'C' 0.0033 0.0016
                         'International Tables Vol C Tables 4.2.6.8 and 6.1.1.4'
    'H' 'H' 0.0000 0.0000
                         'International Tables Vol C Tables 4.2.6.8 and 6.1.1.4'
    'Cl' 'Cl' 0.1484 0.1585
                         'International Tables Vol C Tables 4.2.6.8 and 6.1.1.4'
    'N' 'N' 0.0061 0.0033
                         'International Tables Vol C Tables 4.2.6.8 and 6.1.1.4'
    'O' 'O' 0.0106 0.0060
                         'International Tables Vol C Tables 4.2.6.8 and 6.1.1.4'
_computing_data_collection
;
CrysAlis PRO (Agilent, 2013)
;
_computing_cell_refinement
;
CrysAlis PRO (Agilent, 2013)
;
_computing_data_reduction
;
CrysAlis PRO (Agilent, 2013)
;
_computing_structure_solution
;
SHELXS97 (Sheldrick, 2008)
;
_computing_structure_refinement
;
SHELXL97 (Sheldrick, 2008) within WinGX (Farrugia, 2012)
;
_computing_molecular_graphics
;
PLATON (Spek, 2009)
;
_computing_publication_material
;
PLATON (Spek, 2009)
;
loop_
    _atom_site_type_symbol
    _atom_site_label
    _atom_site_fract_x
    _atom_site_fract_y
    _atom_site_fract_z
    _atom_site_U_iso_or_equiv
    _atom_site_thermal_displace_type
    _atom_site_calc_flag
    _atom_site_refinement_flags
    _atom_site_occupancy
    _atom_site_disorder_assembly
    _atom_site_disorder_group
    Cl Cl4 0.248180(10)
                      0.32330(12) 0.36021(4) 0.0372(2) Uani d . 1.000 . .
    O O11 0.39197(3) 0.8996(3) 0.46961(9) 0.0262(4) Uani d . 1.000 . .
    O O13 0.45425(3) 1.2161(3) 0.49906(10) 0.0296(4) Uani d . 1.000 . .
    O O14 0.44789(4) 1.4021(3) 0.65332(10) 0.0339(4) Uani d . 1.000 . .
    C C1 0.35808(5) 0.7686(4) 0.44981(13) 0.0224(5) Uani d . 1.000 . .
    C C2 0.34876(5) 0.5869(4) 0.35836(13) 0.0246(5) Uani d . 1.000 . .
    C C3 0.31491(5) 0.4496(4) 0.33324(14) 0.0269(5) Uani d . 1.000 . .
    C C4 0.29091(5) 0.4918(4) 0.39679(14) 0.0264(5) Uani d . 1.000 . .
    C C5 0.30027(5) 0.6675(4) 0.48684(14) 0.0275(6) Uani d . 1.000 . .
    C C6 0.33390(5) 0.8070(4) 0.51321(14) 0.0258(5) Uani d . 1.000 . .
    C C12 0.40205(5) 1.0812(4) 0.56298(14) 0.0242(5) Uani d . 1.000 . .
    C C13 0.43762(5) 1.2444(4) 0.57156(14) 0.0234(5) Uani d . 1.000 . .
    C C21 0.37517(5) 0.5430(5) 0.29002(15) 0.0370(6) Uani d . 1.000 . .
    O O1W 0.50000 1.8306(4) 0.75000 0.0464(7) Uani d S 1.000 . .
    N N1 0.46781(3) 0.7274(3) 0.37900(10) 0.0156(4) Uani d . 1.000 . .
    H H3 0.30820 0.32800 0.27310 0.0320 Uiso c R 1.000 . .
    H H5 0.28420 0.69260 0.52960 0.0330 Uiso c R 1.000 . .
    H H6 0.34030 0.92710 0.57380 0.0310 Uiso c R 1.000 . .
    H H121 0.40420 0.95550 0.62550 0.0290 Uiso c R 1.000 . .
    H H122 0.38300 1.22720 0.56190 0.0290 Uiso c R 1.000 . .
    H H211 0.39700 0.65450 0.31980 0.0550 Uiso c RP 0.500 . .
    H H212 0.36440 0.61300 0.21890 0.0550 Uiso c RP 0.500 . .
    H H213 0.38090 0.33380 0.28790 0.0550 Uiso c RP 0.500 . .
    H H214 0.36460 0.41300 0.23130 0.0550 Uiso c RP 0.500 . .
    H H215 0.39710 0.45450 0.33210 0.0550 Uiso c RP 0.500 . .
    H H216 0.38060 0.73370 0.26320 0.0550 Uiso c RP 0.500 . .
    H H11W 0.48390 1.71260 0.70860 0.0700 Uiso d R 1.000 . .
    H H11 0.49010 0.73870 0.39810 0.0190 Uiso d R 1.000 . .
    H H12 0.45970 0.71470 0.31450 0.0190 Uiso d R 1.000 . .
    H H13 0.46250 0.57360 0.40950 0.0190 Uiso d R 1.000 . .
    H H14 0.45930 0.86670 0.40680 0.0190 Uiso d R 1.000 . .
loop_
    _atom_site_aniso_label
    _atom_site_aniso_U_11
    _atom_site_aniso_U_22
    _atom_site_aniso_U_33
    _atom_site_aniso_U_12
    _atom_site_aniso_U_13
    _atom_site_aniso_U_23
    Cl4 0.0264(3) 0.0466(3) 0.0378(3) -0.0121(2) 0.0064(2) -0.0044(2)
    O11 0.0233(7) 0.0335(7) 0.0230(6) -0.0071(5) 0.0083(5) -0.0075(5)
    O13 0.0293(7) 0.0279(6) 0.0355(7) -0.0036(6) 0.0155(6) -0.0015(6)
    O14 0.0340(8) 0.0378(7) 0.0268(7) -0.0094(6) 0.0020(6) -0.0054(6)
    C1 0.0215(9) 0.0222(8) 0.0224(9) -0.0010(7) 0.0037(7) 0.0028(7)
    C2 0.0253(9) 0.0277(9) 0.0198(8) 0.0005(7) 0.0041(7) 0.0002(7)
    C3 0.0278(10) 0.0287(9) 0.0223(9) -0.0021(8) 0.0027(8) -0.0023(8)
    C4 0.0217(9) 0.0277(9) 0.0277(9) -0.0031(7) 0.0023(8) 0.0037(8)
    C5 0.0230(10) 0.0332(10) 0.0282(9) 0.0003(8) 0.0099(8) 0.0017(8)
    C6 0.0259(10) 0.0281(9) 0.0234(9) -0.0011(8) 0.0062(7) -0.0022(8)
    C12 0.0244(9) 0.0276(9) 0.0208(8) -0.0026(7) 0.0059(7) -0.0033(7)
    C13 0.0247(9) 0.0215(8) 0.0232(9) 0.0029(7) 0.0045(7) 0.0042(7)
    C21 0.0331(11) 0.0520(12) 0.0278(10) -0.0083(10) 0.0114(9) -0.0126(9)
    O1W 0.0421(13) 0.0259(10) 0.0667(15) 0.0000 0.0053(11) 0.0000
    N1 0.0141(7) 0.0159(6) 0.0179(6) -0.0006(5) 0.0060(5) -0.0004(5)
_geom_special_details
;
Bond distances, angles <i>etc</i>. have been calculated using the rounded
fractional coordinates. All su's are estimated from the variances of the
(full) variance-covariance matrix. The cell e.s.d.'s are taken into account in
the estimation of distances, angles and torsion angles
;
loop_
    _geom_bond_atom_site_label_1
    _geom_bond_atom_site_label_2
    _geom_bond_site_symmetry_1
    _geom_bond_site_symmetry_2
    _geom_bond_distance
    _geom_bond_publ_flag
    Cl4 C4 . . 1.744(3) no
    O11 C1 . . 1.379(3) no
    O11 C12 . . 1.425(3) no
    O13 C13 . . 1.263(3) no
    O14 C13 . . 1.248(3) no
    O1W H11W . . 0.8800 no
    O1W H11W . 2_656 0.8800 no
    N1 H12 . . 0.8200 no
    N1 H11 . . 0.8200 no
    N1 H13 . . 0.8400 no
    N1 H14 . . 0.8200 no
    C1 C2 . . 1.404(3) no
    C1 C6 . . 1.389(3) no
    C2 C21 . . 1.509(3) no
    C2 C3 . . 1.388(3) no
    C3 C4 . . 1.387(3) no
    C4 C5 . . 1.375(3) no
    C5 C6 . . 1.386(3) no
    C12 C13 . . 1.515(3) no
    C3 H3 . . 0.9300 no
    C5 H5 . . 0.9300 no
    C6 H6 . . 0.9300 no
    C12 H121 . . 0.9700 no
    C12 H122 . . 0.9700 no
    C21 H216 . . 0.9600 no
    C21 H211 . . 0.9600 no
    C21 H212 . . 0.9600 no
    C21 H213 . . 0.9600 no
    C21 H214 . . 0.9600 no
    C21 H215 . . 0.9600 no
loop_
    _geom_angle_atom_site_label_1
    _geom_angle_atom_site_label_2
    _geom_angle_atom_site_label_3
    _geom_angle_site_symmetry_1
    _geom_angle_site_symmetry_2
    _geom_angle_site_symmetry_3
    _geom_angle
    _geom_angle_publ_flag
    C1 O11 C12 . . . 115.95(13) no
    H11W O1W H11W . . 2_656 107.00 no
    H12 N1 H14 . . . 114.00 no
    H13 N1 H14 . . . 104.00 no
    H11 N1 H12 . . . 114.00 no
    H11 N1 H13 . . . 105.00 no
    H11 N1 H14 . . . 108.00 no
    H12 N1 H13 . . . 111.00 no
    O11 C1 C2 . . . 115.26(16) no
    O11 C1 C6 . . . 124.41(15) no
    C2 C1 C6 . . . 120.33(17) no
    C1 C2 C21 . . . 120.32(17) no
    C1 C2 C3 . . . 118.30(17) no
    C3 C2 C21 . . . 121.37(16) no
    C2 C3 C4 . . . 120.77(16) no
    C3 C4 C5 . . . 120.76(18) no
    Cl4 C4 C3 . . . 119.22(14) no
    Cl4 C4 C5 . . . 120.01(15) no
    C4 C5 C6 . . . 119.37(17) no
    C1 C6 C5 . . . 120.46(16) no
    O11 C12 C13 . . . 112.31(15) no
    O13 C13 O14 . . . 125.29(18) no
    O13 C13 C12 . . . 120.17(16) no
    O14 C13 C12 . . . 114.55(16) no
    C2 C3 H3 . . . 120.00 no
    C4 C3 H3 . . . 120.00 no
    C4 C5 H5 . . . 120.00 no
    C6 C5 H5 . . . 120.00 no
    C5 C6 H6 . . . 120.00 no
    C1 C6 H6 . . . 120.00 no
    C13 C12 H122 . . . 109.00 no
    C13 C12 H121 . . . 109.00 no
    O11 C12 H121 . . . 109.00 no
    O11 C12 H122 . . . 109.00 no
    H121 C12 H122 . . . 108.00 no
    C2 C21 H211 . . . 109.00 no
    C2 C21 H212 . . . 109.00 no
    C2 C21 H213 . . . 109.00 no
    C2 C21 H214 . . . 110.00 no
    C2 C21 H215 . . . 109.00 no
    C2 C21 H216 . . . 109.00 no
    H214 C21 H215 . . . 109.00 no
    H214 C21 H216 . . . 109.00 no
    H215 C21 H216 . . . 110.00 no
    H211 C21 H212 . . . 109.00 no
    H211 C21 H213 . . . 110.00 no
    H212 C21 H213 . . . 109.00 no
loop_
    _geom_torsion_atom_site_label_1
    _geom_torsion_atom_site_label_2
    _geom_torsion_atom_site_label_3
    _geom_torsion_atom_site_label_4
    _geom_torsion_site_symmetry_1
    _geom_torsion_site_symmetry_2
    _geom_torsion_site_symmetry_3
    _geom_torsion_site_symmetry_4
    _geom_torsion
    _geom_torsion_publ_flag
    C12 O11 C1 C2 . . . . -179.13(15) no
    C12 O11 C1 C6 . . . . 1.0(2) no
    C1 O11 C12 C13 . . . . -173.34(14) no
    O11 C1 C2 C3 . . . . -179.57(15) no
    O11 C1 C2 C21 . . . . 0.6(2) no
    C6 C1 C2 C3 . . . . 0.3(3) no
    C6 C1 C2 C21 . . . . -179.46(17) no
    O11 C1 C6 C5 . . . . 179.67(16) no
    C2 C1 C6 C5 . . . . -0.2(3) no
    C1 C2 C3 C4 . . . . 0.2(3) no
    C21 C2 C3 C4 . . . . 179.98(17) no
    C2 C3 C4 Cl4 . . . . 178.25(14) no
    C2 C3 C4 C5 . . . . -0.8(3) no
    Cl4 C4 C5 C6 . . . . -178.13(14) no
    C3 C4 C5 C6 . . . . 0.9(3) no
    C4 C5 C6 C1 . . . . -0.4(3) no
    O11 C12 C13 O13 . . . . 1.7(2) no
    O11 C12 C13 O14 . . . . -178.71(15) no
loop_
    _geom_hbond_atom_site_label_D
    _geom_hbond_atom_site_label_H
    _geom_hbond_atom_site_label_A
    _geom_hbond_site_symmetry_A
    _geom_hbond_distance_DH
    _geom_hbond_distance_HA
    _geom_hbond_distance_DA
    _geom_hbond_angle_DHA
    _geom_hbond_publ_flag
    N1 H11 O13 3_676 0.82 2.21 2.998(4) 161 yes
    N1 H12 O14 4_574 0.82 2.09 2.886(4) 166 yes
    N1 H13 O13 1_545 0.84 2.04 2.877(4) 173 yes
    N1 H14 O13 . 0.82 2.00 2.798(4) 163 yes
    O1W H11W O14 . 0.88 1.95 2.809(4) 165 yes
_iucr_refine_instructions_details
;
TITL gs13gs15_MCPAAMM
CELL  0.71073  38.0396   4.4560  12.9440   90.000  104.575   90.000
ZERR     8.00   0.0009   0.0008   0.0050    0.000    0.005    0.000
LATT   7
SYMM  - X,   Y, 1/2 - Z
SFAC  C    H    CL   N    O
UNIT  72   104    8   8   28
MERG   2
OMIT    -4.00  52.00
FMAP   2
PLAN   10
ACTA
BOND   $H
L.S.  10
WGHT    0.040900    1.450400
FVAR       3.82626
CL4   3    0.248183    0.323298    0.360206    11.00000    0.02637    0.04656 =
         0.03779   -0.00440    0.00641   -0.01207
O13   5    0.454254    1.216062    0.499058    11.00000    0.02935    0.02786 =
         0.03550   -0.00152    0.01546   -0.00361
O11   5    0.391966    0.899637    0.469614    11.00000    0.02326    0.03351 =
         0.02302   -0.00745    0.00827   -0.00710
N1    4    0.467815    0.727405    0.379002    11.00000    0.01415    0.01590 =
         0.01790   -0.00038    0.00601   -0.00060
AFIX   3
H11   2    0.490074    0.738668    0.398111    11.00000   -1.20000
H12   2    0.459655    0.714724    0.314457    11.00000   -1.20000
H13   2    0.462534    0.573556    0.409480    11.00000   -1.20000
H14   2    0.459293    0.866670    0.406766    11.00000   -1.20000
AFIX   0
O14   5    0.447888    1.402111    0.653322    11.00000    0.03401    0.03779 =
         0.02675   -0.00537    0.00197   -0.00938
C1    1    0.358083    0.768628    0.449812    11.00000    0.02153    0.02215 =
         0.02240    0.00279    0.00368   -0.00097
C3    1    0.314906    0.449630    0.333238    11.00000    0.02776    0.02866 =
         0.02228   -0.00230    0.00267   -0.00213
AFIX  43
H3    2    0.308242    0.328011    0.273083    11.00000   -1.20000
AFIX   0
C13   1    0.437624    1.244434    0.571560    11.00000    0.02466    0.02151 =
         0.02324    0.00415    0.00448    0.00292
C2    1    0.348757    0.586856    0.358360    11.00000    0.02530    0.02766 =
         0.01980    0.00015    0.00410    0.00051
C6    1    0.333900    0.806955    0.513206    11.00000    0.02594    0.02806 =
         0.02340   -0.00224    0.00619   -0.00108
AFIX  43
H6    2    0.340328    0.927082    0.573796    11.00000   -1.20000
AFIX   0
C12   1    0.402048    1.081212    0.562978    11.00000    0.02435    0.02759 =
         0.02077   -0.00334    0.00589   -0.00257
AFIX  23
H121  2    0.404247    0.955538    0.625472    11.00000   -1.20000
H122  2    0.383039    1.227166    0.561884    11.00000   -1.20000
AFIX   0
C4    1    0.290914    0.491771    0.396785    11.00000    0.02170    0.02766 =
         0.02767    0.00374    0.00230   -0.00311
C5    1    0.300268    0.667527    0.486838    11.00000    0.02298    0.03317 =
         0.02823    0.00171    0.00993    0.00034
AFIX  43
H5    2    0.284176    0.692588    0.529644    11.00000   -1.20000
AFIX   0
C21   1    0.375173    0.543030    0.290021    11.00000    0.03307    0.05199 =
         0.02776   -0.01257    0.01135   -0.00828
AFIX 123
H211  2    0.396971    0.654465    0.319759    10.50000   -1.50000
H212  2    0.364410    0.612993    0.218948    10.50000   -1.50000
H213  2    0.380943    0.333755    0.287886    10.50000   -1.50000
H214  2    0.364578    0.413010    0.231303    10.50000   -1.50000
H215  2    0.397139    0.454482    0.332114    10.50000   -1.50000
H216  2    0.380606    0.733720    0.263176    10.50000   -1.50000
AFIX   0
O1W   5    0.500000    1.830556    0.750000    10.50000    0.04208    0.02587 =
         0.06670    0.00000    0.00526    0.00000
AFIX   3
H11W  2    0.483932    1.712576    0.708600    11.00000   -1.50000
HKLF 4
REM  gs13gs15_MCPAAMM
REM R1 =  0.0356 for   1771 Fo > 4sig(Fo)  and  0.0453 for all   2087 data
REM    132 parameters refined using      0 restraints
END
WGHT      0.0407      1.4486
REM Highest difference peak  0.324,  deepest hole -0.281,  1-sigma level  0.045
Q1    1   0.3890  0.7654  0.2788  11.00000  0.05    0.32
Q2    1   0.3596  0.4871  0.2106  11.00000  0.05    0.25
Q3    1   0.3494  0.7507  0.3874  11.00000  0.05    0.21
Q4    1   0.3964  0.3834  0.3326  11.00000  0.05    0.20
Q5    1   0.3408  0.8483  0.4637  11.00000  0.05    0.19
Q6    1   0.2996  0.4628  0.4647  11.00000  0.05    0.17
Q7    1   0.4210  1.1358  0.5675  11.00000  0.05    0.16
Q8    1   0.3601  0.5804  0.3275  11.00000  0.05    0.16
Q9    1   0.4707  0.7397  0.4156  11.00000  0.05    0.16
Q10   1   0.3579  0.5992  0.4192  11.00000  0.05    0.15
;
