# Supplementary material for: Two-dimensional hydrogen-bonded polymers in the crystal structures of the ammonium salts of phen­oxy­acetic acid, (4-fluoro­phen­oxy)acetic acid and (4-chloro-2-methyl­phen­oxy)acetic acid
Source: Acta Crystallogr Sect E Struct Rep Online. 2014 Nov 19;70(Pt 12):528–32. doi: 10.1107/S160053681402488X (PMC4257399; doi:10.1107/S160053681402488X)
Supplement: Supplementary file 2 [file e-70-00528-Isup2.hkl]

# 
# h,k,l, Fc-squared, Fo-squared, sigma(Fo-squared) and status flag 
# 
data_I
_shelx_title ' gs13gs22 PAAMM' 
_shelx_refln_list_code          4 
_shelx_F_calc_maximum      137.11 
_exptl_crystal_F_000       360.00 
_reflns_d_resolution_high  0.8109 
 
loop_ 
 _symmetry_equiv_pos_as_xyz 
 'x, y, z' 
 '-x, y+1/2, -z+1/2' 
 '-x, -y, -z' 
 'x, -y-1/2, z-1/2' 
 
_cell_length_a    17.8240 
_cell_length_b     7.1453 
_cell_length_c     6.7243 
_cell_angle_alpha  90.000 
_cell_angle_beta   90.321 
_cell_angle_gamma  90.000 
 
_shelx_F_squared_multiplier     1.000 
 
loop_ 
 _refln_index_h 
 _refln_index_k 
 _refln_index_l 
 _refln_F_squared_calc 
 _refln_F_squared_meas 
 _refln_F_squared_sigma 
 _refln_observed_status 
   3   0   0      124.39       93.52      5.44 o 
   4   0   0     3037.15     3092.96     60.16 o 
   5   0   0      866.09      845.16     24.60 o 
   6   0   0     4803.99     4552.38     63.27 o 
   7   0   0     1305.43     1273.82     36.57 o 
   8   0   0      401.59      407.30     19.67 o 
   9   0   0      926.50      901.19     33.03 o 
  10   0   0      810.59      849.43     33.65 o 
  11   0   0        4.94        9.95      4.80 o 
  12   0   0      167.03      191.57     16.87 o 
  13   0   0       57.02       65.97     10.39 o 
  14   0   0     1088.69     1223.64     50.49 o 
  15   0   0        1.51       11.96      6.36 o 
  16   0   0       52.03       66.76     10.61 o 
  17   0   0       65.96      122.69     47.59 o 
  18   0   0        6.43        7.35     14.69 o 
  19   0   0        6.76       17.19      6.28 o 
  20   0   0       10.91       24.68      7.41 o 
  21   0   0        7.14       49.55     19.61 o 
   1   1   0      250.64      265.64      9.82 o 
   2   1   0      245.31      250.79      5.08 o 
   3   1   0      131.94      140.21      4.09 o 
   4   1   0     1009.85      939.80     14.30 o 
   5   1   0      301.06      283.88      6.13 o 
   6   1   0      159.01      160.53      4.96 o 
   7   1   0       64.68       51.03      3.07 o 
   8   1   0      149.47      137.60      6.52 o 
   9   1   0        9.49       12.58      2.49 o 
  10   1   0      701.28      731.61     23.87 o 
  11   1   0       51.37       48.55      4.90 o 
  12   1   0      115.12      133.74     11.05 o 
  13   1   0       25.30       34.58      4.75 o 
  14   1   0      199.39      240.27     12.66 o 
  15   1   0        0.80        4.79      3.19 o 
  16   1   0        3.76        2.86      2.26 o 
  17   1   0       28.91       40.98      6.25 o 
  18   1   0        0.12        1.25      2.92 o 
  19   1   0        0.04        5.20     10.88 o 
  20   1   0        5.10       13.47      6.35 o 
  21   1   0        4.26        5.63      9.70 o 
   0   2   0    18799.66    20314.08    241.23 o 
   1   2   0      255.38      241.01      4.38 o 
   2   2   0      142.82      153.44      3.19 o 
   3   2   0        0.99        0.85      0.45 o 
   4   2   0        3.76        4.49      0.92 o 
   5   2   0        7.25        5.67      0.92 o 
   6   2   0     1412.72     1328.05     21.78 o 
   7   2   0      198.19      169.30      5.42 o 
   8   2   0      584.65      563.64     18.08 o 
   9   2   0       33.08       24.48      3.69 o 
  10   2   0      148.86      157.66      7.89 o 
  11   2   0       24.37       33.92      3.87 o 
  12   2   0       29.98       32.81      4.14 o 
  13   2   0        7.05        9.91      3.00 o 
  14   2   0      739.90      826.30     43.51 o 
  15   2   0        3.62        5.91      2.88 o 
  16   2   0       19.71        7.82      5.48 o 
  17   2   0        3.79        3.96      3.56 o 
  18   2   0        1.48       10.58      4.71 o 
  19   2   0        0.50        6.45      4.99 o 
  20   2   0       30.05       43.23      9.31 o 
  21   2   0        0.12       -1.66      3.21 o 
   1   3   0        0.32        1.03      0.84 o 
   2   3   0       28.09       28.08      1.94 o 
   3   3   0       50.53       44.15      2.09 o 
   4   3   0     1752.66     1756.30     15.18 o 
   5   3   0      528.73      521.28      9.86 o 
   6   3   0       45.03       39.76      2.38 o 
   7   3   0        5.85        4.81      0.89 o 
   8   3   0        5.15        5.10      0.90 o 
   9   3   0      136.64      125.03      4.24 o 
  10   3   0      898.93      853.24     12.80 o 
  11   3   0       19.22       16.28      2.01 o 
  12   3   0       97.21       92.52      8.57 o 
  13   3   0       13.16        7.68      2.32 o 
  14   3   0      447.93      446.31     22.42 o 
  15   3   0        1.01       -1.74      4.21 o 
  16   3   0        0.04        2.75      3.31 o 
  17   3   0       15.44       16.02     10.88 o 
  18   3   0        0.94        4.24      4.40 o 
  19   3   0        2.62        2.13      3.11 o 
  20   3   0        2.99        5.04      4.56 o 
   0   4   0        9.87        8.52      2.38 o 
   1   4   0       51.43       57.73      3.73 o 
   2   4   0       11.80       12.92      1.82 o 
   3   4   0      159.33      170.00      6.52 o 
   4   4   0      892.75      933.39     13.16 o 
   5   4   0       67.66       68.17      3.74 o 
   6   4   0      163.37      152.37      5.43 o 
   7   4   0        5.15        8.39      1.33 o 
   8   4   0      154.15      140.21      5.89 o 
   9   4   0       12.09       11.13      2.09 o 
  10   4   0        0.16        0.40      2.02 o 
  11   4   0       45.25       43.30      5.58 o 
  12   4   0        2.44        2.51      1.93 o 
  13   4   0       55.52       44.98      6.84 o 
  14   4   0      102.41       80.58      7.77 o 
  15   4   0        2.46        4.51      2.73 o 
  16   4   0        2.36        2.49      2.09 o 
  17   4   0       13.62       14.61      5.13 o 
  18   4   0       26.48       25.24      5.57 o 
  19   4   0        2.28       -0.86      4.92 o 
   1   5   0       69.27       75.55      4.81 o 
   2   5   0      246.49      261.84      8.72 o 
   3   5   0      407.18      428.18     10.35 o 
   4   5   0      353.21      371.94     10.08 o 
   5   5   0      176.79      186.77      7.27 o 
   6   5   0        2.60        4.43      1.40 o 
   7   5   0       30.62       21.71      3.06 o 
   8   5   0      136.08      117.46      6.67 o 
   9   5   0      139.88      126.95      9.05 o 
  10   5   0       77.62       58.47      7.30 o 
  11   5   0       17.97       22.61      4.67 o 
  12   5   0        0.51        0.64      2.43 o 
  13   5   0        9.90        8.14      2.68 o 
  14   5   0       31.51       23.15      5.16 o 
  15   5   0        6.88       10.72      3.67 o 
  16   5   0        0.41       -2.74      2.04 o 
  17   5   0        2.85        0.92      2.74 o 
  18   5   0        0.06        0.14      2.36 o 
   0   6   0       47.92       50.42      6.77 o 
   1   6   0        2.36        4.02      1.67 o 
   2   6   0        4.31        2.98      1.91 o 
   3   6   0       59.76       59.16      5.49 o 
   4   6   0      140.57      147.61      8.39 o 
   5   6   0        1.87        1.24      2.66 o 
   6   6   0       29.94       27.13      3.59 o 
   7   6   0       64.74       62.04      8.54 o 
   8   6   0        3.25        7.17      2.85 o 
   9   6   0        7.23        4.71      2.11 o 
  10   6   0        1.26       -1.32      2.46 o 
  11   6   0        1.53        0.98      1.83 o 
  12   6   0       10.40        7.70      3.06 o 
  13   6   0        0.02       -1.85      2.39 o 
  14   6   0        0.98       -3.12      2.44 o 
  15   6   0       16.27       18.41      4.33 o 
  16   6   0        3.22        3.29      2.83 o 
   1   7   0       11.87       10.61      3.89 o 
   2   7   0        4.24       10.23      3.41 o 
   3   7   0       23.84       30.38      5.57 o 
   4   7   0        7.63        0.41      2.41 o 
   5   7   0       79.52       95.58      9.32 o 
   6   7   0      130.38      131.98     10.99 o 
   7   7   0        3.15        6.74      7.60 o 
   8   7   0       31.39       28.59      6.57 o 
   9   7   0       49.29       38.41      6.31 o 
  10   7   0        1.16        3.98      4.92 o 
  11   7   0       74.75       77.16      8.89 o 
  12   7   0        2.01        2.24      4.77 o 
  13   7   0        1.99       -0.93      2.65 o 
   0   8   0        1.59       23.10      6.78 o 
   1   8   0      105.34      126.65     11.03 o 
   2   8   0       56.97       56.87      9.19 o 
   3   8   0       12.25       12.82      5.37 o 
   4   8   0       34.94       34.64      7.40 o 
   5   8   0       16.57       25.97     11.02 o 
   6   8   0        3.65       12.69      4.41 o 
   7   8   0       28.54       22.84      5.86 o 
   8   8   0        0.01        0.70      2.37 o 
   9   8   0        0.99       -2.25     10.18 o 
 -21   1   1        7.99       22.11      9.06 o 
 -20   1   1        7.42       13.23     10.01 o 
 -19   1   1       35.58       51.93     11.28 o 
 -18   1   1        2.01        5.00      4.76 o 
 -17   1   1       25.88       48.20      8.28 o 
 -16   1   1       11.42       14.20      4.18 o 
 -15   1   1        0.00        2.03      2.39 o 
 -14   1   1      246.08      329.73     19.52 o 
 -13   1   1      128.79      160.55     10.24 o 
 -12   1   1       24.43       39.42      5.73 o 
 -11   1   1       54.47       63.14      5.55 o 
 -10   1   1      424.85      512.92     17.56 o 
  -9   1   1      472.13      546.54     14.20 o 
  -8   1   1     2938.53     3210.22     35.51 o 
  -7   1   1     1442.03     1409.02     18.58 o 
  -6   1   1      214.61      177.44      6.04 o 
  -5   1   1      188.00      144.13      3.86 o 
  -4   1   1       90.64      118.07      3.49 o 
  -3   1   1      154.96       94.43      2.33 o 
  -2   1   1     1526.40     1727.45     20.39 o 
  -1   1   1      524.09      527.59      8.96 o 
   0   1   1     4217.65     4665.50     42.54 o 
   1   1   1       31.98       35.04      2.04 o 
   2   1   1    14191.26    14785.60    174.83 o 
   3   1   1      207.42      169.32      4.94 o 
   4   1   1     1448.42     1316.84     17.62 o 
   5   1   1     2588.73     2424.88     24.14 o 
   6   1   1       49.19       54.97      3.11 o 
   7   1   1        7.47        6.35      1.35 o 
   8   1   1      165.32      160.59      7.67 o 
   9   1   1        3.47        2.36      1.79 o 
  10   1   1        0.36        1.16      1.78 o 
  11   1   1      359.36      343.32     13.23 o 
  12   1   1       28.72       35.95      4.54 o 
  13   1   1      108.06       93.17      7.62 o 
  14   1   1      392.46      440.50     17.12 o 
  15   1   1       74.59       80.14      7.81 o 
  16   1   1      841.23      937.82     27.98 o 
  17   1   1       10.42       20.12      5.23 o 
  18   1   1       11.86        7.99      3.63 o 
  19   1   1        2.19        6.89      3.17 o 
  20   1   1        4.86       15.46      5.93 o 
  21   1   1        1.33        3.81      6.05 o 
 -21   2   1        6.67       19.44      6.69 o 
 -20   2   1        0.35       -3.98      4.65 o 
 -19   2   1       38.02       49.15      9.87 o 
 -18   2   1        0.00       -3.42      4.02 o 
 -17   2   1        3.81        3.85      5.07 o 
 -16   2   1       82.82       84.30     11.02 o 
 -15   2   1       41.75       43.67      7.41 o 
 -14   2   1      111.83      120.27      9.35 o 
 -13   2   1        4.77        4.45      2.13 o 
 -12   2   1      485.75      544.57     16.25 o 
 -11   2   1       68.22       62.50      3.95 o 
 -10   2   1       16.25       10.87      1.62 o 
  -9   2   1       10.82        9.97      1.96 o 
  -8   2   1        0.17        0.87      1.23 o 
  -7   2   1      430.67      405.13      8.76 o 
  -6   2   1      293.98      245.32     17.03 o 
  -5   2   1        0.25        1.05      0.98 o 
  -4   2   1       21.45       25.54      2.76 o 
  -3   2   1       60.05       64.94      4.01 o 
  -2   2   1     1237.76     1319.01     14.32 o 
  -1   2   1        6.56       14.43      2.13 o 
   0   2   1     3742.82     3956.11     29.22 o 
   1   2   1     1076.69      993.33     11.46 o 
   2   2   1     7043.84     7794.96     52.94 o 
   3   2   1        0.50       -0.05      0.63 o 
   4   2   1      403.29      419.47      9.81 o 
   5   2   1      475.09      478.26     12.52 o 
   6   2   1     1005.74     1059.05     26.18 o 
   7   2   1      140.00      138.06      7.18 o 
   8   2   1      128.58      118.57      7.04 o 
   9   2   1       74.77       72.91      5.77 o 
  10   2   1       10.77        8.93      2.41 o 
  11   2   1      152.36      160.42      9.07 o 
  12   2   1      421.25      422.12     22.84 o 
  13   2   1       68.92       67.15      6.40 o 
  14   2   1        7.16        6.32      2.25 o 
  15   2   1       60.16       60.06      7.55 o 
  16   2   1       45.58       50.46      6.20 o 
  17   2   1       47.01       46.99      8.29 o 
  18   2   1       15.33       19.75      6.81 o 
  19   2   1        2.26        1.51      3.88 o 
  20   2   1        8.69       17.42      6.22 o 
  21   2   1        3.28       15.39      6.05 o 
 -20   3   1        7.31       22.09      6.20 o 
 -19   3   1        9.38       13.67      5.00 o 
 -18   3   1       48.24       49.04      7.59 o 
 -17   3   1        2.19        0.09      2.69 o 
 -16   3   1        0.77       -0.78      2.20 o 
 -15   3   1       28.74       27.54      3.76 o 
 -14   3   1       65.70       54.04      5.07 o 
 -13   3   1       17.89       16.96      2.74 o 
 -12   3   1      286.50      262.11     10.38 o 
 -11   3   1        6.00        3.07      1.37 o 
 -10   3   1      134.16      116.34      7.46 o 
  -9   3   1      328.76      302.87     10.29 o 
  -8   3   1       12.82        7.38      1.77 o 
  -7   3   1       85.61       79.78      5.51 o 
  -6   3   1      101.51       90.05      5.67 o 
  -5   3   1      487.32      487.66     11.94 o 
  -4   3   1       18.21       18.79      2.52 o 
  -3   3   1      482.24      450.81     22.24 o 
  -2   3   1      492.46      513.15      8.67 o 
  -1   3   1      143.95      164.59      4.90 o 
   0   3   1     1564.87     1742.41     22.39 o 
   1   3   1      753.61      849.02     10.92 o 
   2   3   1      545.60      579.86     12.43 o 
   3   3   1       12.29       14.83      1.51 o 
   4   3   1        4.14        2.03      0.77 o 
   5   3   1       34.03       33.65      2.61 o 
   6   3   1      359.08      374.41     13.86 o 
   7   3   1       24.64       21.06      3.15 o 
   8   3   1       54.62       53.76      4.92 o 
   9   3   1        0.09        1.00      0.91 o 
  10   3   1      360.67      327.08     16.70 o 
  11   3   1        0.52        0.28      1.24 o 
  12   3   1       71.23       64.68      6.06 o 
  13   3   1        1.06        0.65      1.55 o 
  14   3   1        8.80       11.33      2.88 o 
  15   3   1        6.90       13.72      4.93 o 
  16   3   1      104.29      101.92     11.41 o 
  17   3   1        3.22       13.91      4.99 o 
  18   3   1       13.63       19.00      5.66 o 
  19   3   1       32.32       39.40      9.27 o 
  20   3   1        0.65       11.01      5.05 o 
 -19   4   1        4.46       -1.26      3.36 o 
 -18   4   1        0.09        6.39      4.27 o 
 -17   4   1       14.67       16.79      4.63 o 
 -16   4   1      157.12      153.14     12.08 o 
 -15   4   1       29.81       31.13      5.31 o 
 -14   4   1      151.05      144.29     10.70 o 
 -13   4   1        0.28        4.61      2.01 o 
 -12   4   1      407.98      395.08     13.42 o 
 -11   4   1       79.49       76.04      5.72 o 
 -10   4   1       83.37       88.31      6.04 o 
  -9   4   1       36.33       35.14      3.70 o 
  -8   4   1       10.18        7.42      1.87 o 
  -7   4   1        2.85        2.58      1.33 o 
  -6   4   1       88.43       88.72      5.68 o 
  -5   4   1      199.81      201.78      8.33 o 
  -4   4   1       43.87       36.07      2.98 o 
  -3   4   1       21.20       24.72      2.84 o 
  -2   4   1        4.70        5.08      1.13 o 
  -1   4   1       22.23       34.59      3.05 o 
   0   4   1      258.31      275.59      8.44 o 
   1   4   1       68.50       70.80      4.39 o 
   2   4   1      436.71      501.25     12.76 o 
   3   4   1       42.00       42.73      3.76 o 
   4   4   1        0.18        0.90      1.02 o 
   5   4   1       24.90       27.25      2.34 o 
   6   4   1       96.25       97.23      4.73 o 
   7   4   1        2.83        2.43      2.14 o 
   8   4   1        2.73        4.30      2.14 o 
   9   4   1        4.87        6.21      1.79 o 
  10   4   1        2.10        4.04      3.87 o 
  11   4   1       44.36       44.18      7.46 o 
  12   4   1      102.52       89.73      7.59 o 
  13   4   1        2.85        1.44      1.58 o 
  14   4   1        0.04        1.20      2.17 o 
  15   4   1       27.70       27.11      4.76 o 
  16   4   1       14.52       13.30      3.69 o 
  17   4   1       16.48       15.98      4.13 o 
  18   4   1        3.42        7.60      4.57 o 
  19   4   1        0.43        3.19      4.99 o 
 -17   5   1        0.00       -1.76      2.15 o 
 -16   5   1       16.53       19.34      4.49 o 
 -15   5   1       38.27       35.41      5.63 o 
 -14   5   1       50.70       39.80      5.93 o 
 -13   5   1       66.02       52.01      8.34 o 
 -12   5   1      292.59      250.97     14.59 o 
 -11   5   1        1.95       -0.42      1.85 o 
 -10   5   1        1.44        0.56      1.48 o 
  -9   5   1       10.08       10.65      2.58 o 
  -8   5   1       65.25       60.05      5.35 o 
  -7   5   1        0.16        0.60      1.88 o 
  -6   5   1        0.11        2.08      1.94 o 
  -5   5   1      106.45      116.18      7.13 o 
  -4   5   1      381.97      370.38     19.06 o 
  -3   5   1       23.96       32.30      3.15 o 
  -2   5   1      682.24      762.18     16.70 o 
  -1   5   1        7.18       11.79      2.77 o 
   0   5   1       15.84       19.91      2.54 o 
   1   5   1       52.71       56.62      4.22 o 
   2   5   1        1.20        4.83      1.73 o 
   3   5   1        1.38        2.05      1.37 o 
   4   5   1       16.17       15.69      2.72 o 
   5   5   1       46.58       48.18      4.44 o 
   6   5   1        3.04        3.70      1.87 o 
   7   5   1        0.17       -2.07      1.94 o 
   8   5   1        1.36       -1.19      2.73 o 
   9   5   1       53.00       42.55      6.24 o 
  10   5   1       68.37       54.33      6.18 o 
  11   5   1        0.34        5.85      2.94 o 
  12   5   1       89.49       66.56      8.33 o 
  13   5   1       29.49       29.42      5.07 o 
  14   5   1        0.00        5.63      2.68 o 
  15   5   1        1.60        0.56      1.92 o 
  16   5   1       15.82       15.43      3.87 o 
  17   5   1        4.20        6.71      5.37 o 
 -15   6   1      123.42       97.63     11.18 o 
 -14   6   1        4.48        4.46      2.41 o 
 -13   6   1       16.47       13.31      3.32 o 
 -12   6   1        0.45        1.38      1.96 o 
 -11   6   1      111.47      108.34      9.48 o 
 -10   6   1       44.11       34.01      5.30 o 
  -9   6   1        4.76        0.28      2.19 o 
  -8   6   1       18.87       21.09      3.68 o 
  -7   6   1       13.43       17.99      3.64 o 
  -6   6   1       33.41       32.68      4.18 o 
  -5   6   1       15.78       10.86      2.84 o 
  -4   6   1        0.06       -1.12      2.49 o 
  -3   6   1       13.80       13.80      3.42 o 
  -2   6   1        0.50        0.57      1.53 o 
  -1   6   1       86.00       92.59      5.41 o 
   0   6   1        2.33        8.46      2.22 o 
   1   6   1        7.33       14.40      2.50 o 
   2   6   1       86.08       83.15      5.68 o 
   3   6   1       13.68       17.34      3.08 o 
   4   6   1        0.05        0.41      1.47 o 
   5   6   1        6.19        5.77      2.40 o 
   6   6   1       65.79       61.62      7.10 o 
   7   6   1        4.43        1.87      2.64 o 
   8   6   1       13.55        9.44      2.72 o 
   9   6   1        0.04        7.16      2.98 o 
  10   6   1       17.67       15.55      4.00 o 
  11   6   1       16.86       14.63      3.89 o 
  12   6   1        0.02        1.80      1.96 o 
  13   6   1        2.34        6.00      5.04 o 
  14   6   1        0.43       -2.32      2.58 o 
  15   6   1        0.31        4.31      3.73 o 
 -13   7   1       39.07       28.80      7.37 o 
 -12   7   1       83.94       67.42     10.08 o 
 -11   7   1        4.96        3.73      2.85 o 
 -10   7   1        4.30        2.30      2.87 o 
  -9   7   1        0.88       -3.35      5.62 o 
  -8   7   1        1.91       -0.54      3.61 o 
  -7   7   1        4.62        8.78      3.97 o 
  -6   7   1       17.87       15.04      3.83 o 
  -5   7   1        0.60       -0.60      1.78 o 
  -4   7   1      200.41      183.48     10.52 o 
  -3   7   1        3.63        5.86      3.27 o 
  -2   7   1      142.60      136.96      9.00 o 
  -1   7   1       82.25       95.76      6.83 o 
   0   7   1        2.63       11.01      3.38 o 
   1   7   1        9.83       15.10      5.23 o 
   2   7   1       20.72       21.16      5.39 o 
   3   7   1        3.08        7.44      3.22 o 
   4   7   1       27.95       26.08      4.52 o 
   5   7   1       20.01        9.78      2.98 o 
   6   7   1        0.08        1.78      1.96 o 
   7   7   1        0.02       -0.46      2.47 o 
   8   7   1        6.82        6.30      4.62 o 
   9   7   1       47.01       40.71      7.61 o 
  10   7   1        5.28       -2.29      2.51 o 
  11   7   1        0.00        0.99      4.23 o 
  12   7   1       12.71       14.85      4.91 o 
  13   7   1        1.40        7.62      3.54 o 
  -8   8   1        8.94        4.91     10.61 o 
  -7   8   1        0.27        1.74      2.92 o 
  -6   8   1        2.31        5.91      2.65 o 
  -5   8   1       14.82       12.98      4.37 o 
  -4   8   1       22.72       24.87      5.35 o 
  -3   8   1        0.00        4.72      2.80 o 
  -2   8   1       25.92       23.05      5.98 o 
  -1   8   1      165.31      194.99     18.07 o 
   0   8   1        0.07       13.77      5.34 o 
   1   8   1       33.42       49.44      7.43 o 
   2   8   1       93.84       97.52     12.59 o 
   3   8   1       34.29       36.43      7.34 o 
   4   8   1       10.63       22.18      5.80 o 
   5   8   1        0.07        3.81      4.18 o 
   6   8   1       74.47       69.17     10.10 o 
   7   8   1       22.32       20.97      4.96 o 
   8   8   1       40.61       31.86      5.71 o 
 -21   0   2       10.36        5.56     11.18 o 
 -20   0   2        1.17        3.67      6.44 o 
 -19   0   2        4.95       10.34      6.04 o 
 -18   0   2        7.79        5.72      5.10 o 
 -17   0   2       83.94      117.46     15.54 o 
 -16   0   2       41.46       43.19      9.27 o 
 -15   0   2        2.35        7.85      4.80 o 
 -14   0   2       15.30       27.55      6.47 o 
 -13   0   2      135.99      172.44     36.35 o 
 -12   0   2       68.19       85.06     25.68 o 
 -11   0   2      136.39      117.54     13.30 o 
 -10   0   2      415.79      447.58     24.59 o 
  -9   0   2      311.47      357.26     20.66 o 
  -8   0   2       16.95       36.00      6.36 o 
  -7   0   2        1.44        6.10      3.18 o 
  -6   0   2     4166.00     2374.98   2083.79 o 
  -5   0   2      775.53      730.28     31.89 o 
  -4   0   2      266.79      233.18      6.17 o 
  -3   0   2       11.30       11.89      1.95 o 
  -2   0   2     1096.73     1009.59     32.37 o 
  -1   0   2      681.89      647.47     27.57 o 
   0   0   2     1555.80     1441.56     26.48 o 
   1   0   2     1821.80     1592.91     39.29 o 
   2   0   2     1354.78     1256.76     33.06 o 
   3   0   2        1.75        1.47      1.09 o 
   4   0   2        6.40        5.46      1.90 o 
   5   0   2      727.66      733.02     14.84 o 
   6   0   2      311.24      295.26     11.84 o 
   7   0   2      729.86      691.49     20.04 o 
   8   0   2     1934.82     1960.56     58.87 o 
   9   0   2      404.53      381.40     24.42 o 
  10   0   2      320.51      314.48     22.93 o 
  11   0   2       77.29      103.96     13.68 o 
  12   0   2        7.64        7.04      4.09 o 
  13   0   2        2.35        9.50      6.10 o 
  14   0   2      166.13      219.36     22.49 o 
  15   0   2       26.17       33.77     10.22 o 
  16   0   2      844.71     1099.59     65.55 o 
  17   0   2       65.46       99.53     12.52 o 
  18   0   2      183.16      261.00     21.16 o 
  19   0   2       16.93       43.15     18.86 o 
  20   0   2        9.31       16.59      6.39 o 
  21   0   2        0.34        8.76      7.71 o 
 -21   1   2        1.59        8.38      4.89 o 
 -20   1   2        0.53        0.58      4.89 o 
 -19   1   2        0.30       -0.38      7.49 o 
 -18   1   2        3.98        8.18      7.54 o 
 -17   1   2       13.24       23.28      7.15 o 
 -16   1   2       16.04       22.30      5.27 o 
 -15   1   2        9.12       23.51      6.03 o 
 -14   1   2        1.96        0.94      2.21 o 
 -13   1   2        2.21        0.30      2.02 o 
 -12   1   2       22.06       23.84      3.99 o 
 -11   1   2        0.07        3.89      1.86 o 
 -10   1   2        0.05       -0.43      1.53 o 
  -9   1   2        1.60        2.09      1.94 o 
  -8   1   2       49.75       54.76      4.15 o 
  -7   1   2       13.37       18.76      2.03 o 
  -6   1   2      605.66      633.74     11.47 o 
  -5   1   2      221.26      216.94      5.31 o 
  -4   1   2       16.18       16.20      1.25 o 
  -3   1   2      482.67      466.14      5.99 o 
  -2   1   2       21.07       22.93      1.17 o 
  -1   1   2      511.48      568.33      8.26 o 
   0   1   2     1424.75     1540.53     14.48 o 
   1   1   2      148.77      137.74      3.41 o 
   2   1   2      703.48      686.55      9.91 o 
   3   1   2      191.82      200.56      4.95 o 
   4   1   2     2786.33     2668.69     48.49 o 
   5   1   2      394.07      370.56      6.50 o 
   6   1   2      156.79      146.88      4.25 o 
   7   1   2        0.22        0.15      0.95 o 
   8   1   2      134.86      131.32      6.50 o 
   9   1   2       65.18       60.57      4.61 o 
  10   1   2       99.66       97.22      8.21 o 
  11   1   2      114.83      116.38      8.28 o 
  12   1   2        0.93        0.29      1.79 o 
  13   1   2       11.78        8.77      2.90 o 
  14   1   2        8.77       13.35      3.75 o 
  15   1   2       64.31       86.79      8.44 o 
  16   1   2       18.13       21.24      4.74 o 
  17   1   2       13.96       22.35      4.88 o 
  18   1   2       23.92       32.95      6.04 o 
  19   1   2        8.20       10.14      4.22 o 
  20   1   2        1.33        4.07      2.92 o 
  21   1   2        4.29        6.62      5.61 o 
 -20   2   2        7.86       17.17      5.14 o 
 -19   2   2        0.44       -0.78      2.77 o 
 -18   2   2        3.30        2.90      4.74 o 
 -17   2   2        6.18        3.05      5.17 o 
 -16   2   2       86.01       93.47     12.67 o 
 -15   2   2        9.55        7.96      2.98 o 
 -14   2   2        9.43       11.24      3.41 o 
 -13   2   2       28.00       38.36      4.24 o 
 -12   2   2       34.69       31.67      3.62 o 
 -11   2   2       34.77       27.33      3.31 o 
 -10   2   2        0.00        2.38      1.14 o 
  -9   2   2        6.03       11.64      1.54 o 
  -8   2   2       98.73      100.51      3.93 o 
  -7   2   2      261.02      262.85      6.21 o 
  -6   2   2      479.45      456.53     14.44 o 
  -5   2   2      378.51      361.87      7.26 o 
  -4   2   2      786.26      802.58     14.09 o 
  -3   2   2      704.28      779.58     11.40 o 
  -2   2   2      307.04      320.15      6.34 o 
  -1   2   2      203.90      193.34      4.94 o 
   0   2   2      682.57      692.18     11.18 o 
   1   2   2      247.30      246.44      7.39 o 
   2   2   2     3365.45     3572.89     46.54 o 
   3   2   2      694.10      712.16     12.27 o 
   4   2   2      355.00      328.01      9.04 o 
   5   2   2      393.68      406.90     12.68 o 
   6   2   2       46.31       51.37      4.72 o 
   7   2   2       52.60       48.50      4.75 o 
   8   2   2      663.13      671.88     15.94 o 
   9   2   2      120.60      115.57      7.63 o 
  10   2   2       77.43       43.71     11.31 o 
  11   2   2        0.65        1.42      2.21 o 
  12   2   2       51.41       47.02      5.48 o 
  13   2   2        5.25        3.25      2.50 o 
  14   2   2       10.87       13.38      3.10 o 
  15   2   2        0.17        2.89      4.28 o 
  16   2   2      290.59      364.04     21.98 o 
  17   2   2       33.16       39.57      6.20 o 
  18   2   2       78.00       69.72     10.34 o 
  19   2   2        4.74       20.72      6.30 o 
  20   2   2        0.26        3.61      2.93 o 
 -20   3   2        8.21       17.16      5.33 o 
 -19   3   2        2.64        9.45      5.05 o 
 -18   3   2        0.15        5.24      3.48 o 
 -17   3   2       19.25       14.75      4.15 o 
 -16   3   2       36.86       35.65      4.73 o 
 -15   3   2        0.02       -2.09      1.68 o 
 -14   3   2       27.53       22.23      3.58 o 
 -13   3   2       11.20        9.28      2.55 o 
 -12   3   2       56.52       49.85      5.40 o 
 -11   3   2       44.19       38.71      4.12 o 
 -10   3   2       81.36       76.84      5.55 o 
  -9   3   2      122.88      119.87      6.68 o 
  -8   3   2        6.14       11.01      2.50 o 
  -7   3   2       10.21       12.80      2.50 o 
  -6   3   2      254.76      258.17     10.36 o 
  -5   3   2       24.40       27.37      3.37 o 
  -4   3   2       65.31       61.07      4.01 o 
  -3   3   2      955.75     1044.76     13.55 o 
  -2   3   2       11.59       11.52      1.34 o 
  -1   3   2      167.71      189.29      6.16 o 
   0   3   2     1049.14     1258.36     17.83 o 
   1   3   2      241.56      265.24      8.60 o 
   2   3   2      980.11     1046.76     18.65 o 
   3   3   2      106.81      108.39      3.57 o 
   4   3   2     2985.00     3114.34     47.33 o 
   5   3   2      245.34      231.91      8.89 o 
   6   3   2      321.69      319.82     12.54 o 
   7   3   2       48.26       43.70      4.85 o 
   8   3   2       12.15       15.06      3.87 o 
   9   3   2       75.54       79.60      6.69 o 
  10   3   2      200.18      205.80     11.06 o 
  11   3   2      245.88      202.79     14.23 o 
  12   3   2       53.86       58.22      6.47 o 
  13   3   2        0.00        1.23      3.39 o 
  14   3   2        0.74        2.96      2.55 o 
  15   3   2      126.07      153.33     18.58 o 
  16   3   2       21.21       22.84      5.99 o 
  17   3   2        7.43       17.54      5.76 o 
  18   3   2       86.28      103.01     13.14 o 
  19   3   2        4.72        6.39      4.27 o 
 -18   4   2        3.91        5.88      3.74 o 
 -17   4   2        5.53        5.54      3.42 o 
 -16   4   2       44.25       42.76      6.53 o 
 -15   4   2       24.62       20.23      4.72 o 
 -14   4   2        1.23        0.42      1.69 o 
 -13   4   2      361.37      366.68     13.70 o 
 -12   4   2      196.43      174.97      9.25 o 
 -11   4   2       40.45       37.47      4.22 o 
 -10   4   2      467.24      449.27     14.25 o 
  -9   4   2       34.86       39.50      4.23 o 
  -8   4   2       12.30       12.00      2.49 o 
  -7   4   2      179.06      184.35      8.69 o 
  -6   4   2       12.44       10.80      2.19 o 
  -5   4   2       31.23       31.06      4.03 o 
  -4   4   2      237.18      248.12      8.15 o 
  -3   4   2      320.07      374.88      9.75 o 
  -2   4   2      222.24      238.35      8.97 o 
  -1   4   2        9.20        6.59      2.12 o 
   0   4   2        0.46        3.89      2.25 o 
   1   4   2      114.67      132.23      7.13 o 
   2   4   2     1422.02     1551.79     26.03 o 
   3   4   2      543.37      593.51     11.73 o 
   4   4   2      649.88      662.38     10.90 o 
   5   4   2        1.35        2.97      0.92 o 
   6   4   2       97.89       99.02      5.52 o 
   7   4   2        2.62        2.42      1.54 o 
   8   4   2        1.28        3.71      1.99 o 
   9   4   2        0.01        2.93      2.05 o 
  10   4   2        7.20        7.52      2.18 o 
  11   4   2       13.46       10.44      2.35 o 
  12   4   2      185.79      164.14     13.83 o 
  13   4   2        0.00        0.17      3.12 o 
  14   4   2       55.36       43.78      7.72 o 
  15   4   2        1.06        6.78      3.70 o 
  16   4   2       10.34       18.08      5.86 o 
  17   4   2       15.71       13.78      7.86 o 
  18   4   2        3.70       10.90      4.91 o 
 -17   5   2        0.02        0.57      2.60 o 
 -16   5   2        0.11        0.53      5.43 o 
 -15   5   2        7.93        3.07      2.67 o 
 -14   5   2       42.07       41.30      6.21 o 
 -13   5   2       72.41       67.97      7.74 o 
 -12   5   2       11.28       13.53      3.09 o 
 -11   5   2       87.51       84.45      6.69 o 
 -10   5   2      167.77      167.96      9.33 o 
  -9   5   2      193.82      201.44     10.08 o 
  -8   5   2       19.01       14.38      3.91 o 
  -7   5   2        3.81        1.57      2.09 o 
  -6   5   2        8.33        7.42      2.43 o 
  -5   5   2       91.20       94.97      7.71 o 
  -4   5   2      183.81      193.20      9.55 o 
  -3   5   2      192.52      223.25      7.81 o 
  -2   5   2        0.06        3.24      1.87 o 
  -1   5   2       44.43       49.94      3.91 o 
   0   5   2        0.50        4.71      1.87 o 
   1   5   2       18.61       23.79      3.27 o 
   2   5   2       81.50       89.29      6.20 o 
   3   5   2       12.49       14.92      2.73 o 
   4   5   2      114.65      126.37      6.70 o 
   5   5   2      100.21      107.09      6.17 o 
   6   5   2      108.31       98.58      6.04 o 
   7   5   2       70.79       59.52      4.86 o 
   8   5   2       75.68       76.37      7.05 o 
   9   5   2        7.23       11.62      3.04 o 
  10   5   2       87.19       72.90      7.02 o 
  11   5   2      125.98      101.49      8.52 o 
  12   5   2       88.74       76.24      7.33 o 
  13   5   2       11.22       13.29      3.51 o 
  14   5   2        0.97        4.30      2.25 o 
  15   5   2        3.72        0.89      1.86 o 
  16   5   2        1.19        5.20      2.45 o 
  17   5   2       10.26       10.15      3.48 o 
 -15   6   2        1.03       -5.88      4.03 o 
 -14   6   2        0.74        0.74      2.76 o 
 -13   6   2      136.57      114.14     12.95 o 
 -12   6   2      275.03      245.02     14.83 o 
 -11   6   2      110.23       98.22      9.11 o 
 -10   6   2      268.12      253.75     17.15 o 
  -9   6   2        6.34        7.15      2.88 o 
  -8   6   2       48.42       48.68      6.43 o 
  -7   6   2        3.59        8.09      2.51 o 
  -6   6   2        1.52        0.08      2.07 o 
  -5   6   2       13.14       13.14      3.28 o 
  -4   6   2        4.40        7.73      2.80 o 
  -3   6   2        7.50        9.53      2.67 o 
  -2   6   2      392.43      434.61     14.05 o 
  -1   6   2        4.44       33.03      5.78 o 
   0   6   2      179.64      227.84     17.32 o 
   1   6   2      602.95      645.91     18.61 o 
   2   6   2       25.09       37.54      5.12 o 
   3   6   2       62.46       61.86      6.51 o 
   4   6   2      204.71      223.09      9.71 o 
   5   6   2       40.02       43.50      4.35 o 
   6   6   2       10.88       10.56      3.43 o 
   7   6   2       50.22       47.29      6.16 o 
   8   6   2       54.98       47.68      7.70 o 
   9   6   2        7.68        4.90      3.09 o 
  10   6   2       19.25       16.58      5.49 o 
  11   6   2       73.25       61.29     14.66 o 
  12   6   2       71.97       51.48      8.92 o 
  13   6   2        0.48        6.01      3.80 o 
  14   6   2       51.80       48.22     12.99 o 
  15   6   2        4.47        9.91      5.10 o 
 -12   7   2        2.60        3.11      2.90 o 
 -11   7   2       11.12        8.08      3.82 o 
 -10   7   2       10.23        4.88      3.00 o 
  -9   7   2        5.15        7.06      3.80 o 
  -8   7   2        6.79        6.17      3.78 o 
  -7   7   2        5.55        5.63      2.88 o 
  -6   7   2        5.72        4.77      4.29 o 
  -5   7   2       24.05       18.55      4.09 o 
  -4   7   2       11.58        8.28      2.55 o 
  -3   7   2        0.50        1.92      1.85 o 
  -2   7   2       37.99       41.38      4.99 o 
  -1   7   2        0.28        2.26      2.13 o 
   0   7   2        0.53        4.05      3.12 o 
   1   7   2      229.82      237.51     16.18 o 
   2   7   2       43.79       46.97      5.12 o 
   3   7   2       69.09       77.49      7.07 o 
   4   7   2       11.61       11.24      3.40 o 
   5   7   2      118.95      123.13     10.60 o 
   6   7   2       33.27       35.65      6.03 o 
   7   7   2       19.91       17.87      4.93 o 
   8   7   2       12.63        7.08      5.54 o 
   9   7   2       34.15       30.18      6.80 o 
  10   7   2       51.14       46.83      8.49 o 
  11   7   2       20.24       19.94      5.61 o 
  12   7   2        3.58        5.19      4.57 o 
  -7   8   2       11.95       20.38      6.25 o 
  -6   8   2        0.17       -5.37      3.89 o 
  -5   8   2       37.46       37.71      8.53 o 
  -4   8   2       32.31       33.42      4.86 o 
  -3   8   2        7.93       17.46      4.15 o 
  -2   8   2       50.27       65.61     10.20 o 
  -1   8   2        6.35       17.78      5.70 o 
   0   8   2      116.45      130.15      9.98 o 
   1   8   2      207.51      221.10     14.68 o 
   2   8   2        0.26        0.09      4.76 o 
   3   8   2        8.60       10.25      3.41 o 
   4   8   2        9.27       10.91      7.24 o 
   5   8   2        0.92        1.63      5.03 o 
   6   8   2       21.33       19.69      5.74 o 
   7   8   2       42.11       42.83      6.85 o 
 -20   1   3        0.34       -0.54     12.82 o 
 -19   1   3       32.02       37.33      8.57 o 
 -18   1   3        8.88       13.87      5.56 o 
 -17   1   3       83.38      135.52     15.61 o 
 -16   1   3       10.59        9.92      3.31 o 
 -15   1   3       80.12       72.10      7.06 o 
 -14   1   3       81.54       78.42      6.57 o 
 -13   1   3        0.99        0.88      1.57 o 
 -12   1   3       94.48      109.10      6.96 o 
 -11   1   3      281.60      330.54     11.59 o 
 -10   1   3      171.21      178.45      7.95 o 
  -9   1   3        3.57        1.94      2.60 o 
  -8   1   3       10.00       15.53      1.98 o 
  -7   1   3        0.30        3.17      1.25 o 
  -6   1   3      125.38      120.18      4.54 o 
  -5   1   3      760.25      687.97     10.40 o 
  -4   1   3      339.34      288.48     10.89 o 
  -3   1   3      844.38      851.67     15.40 o 
  -2   1   3       25.71       21.69      2.02 o 
  -1   1   3      748.23      744.44     23.90 o 
   0   1   3      412.98      425.25      9.80 o 
   1   1   3      243.87      258.78      9.50 o 
   2   1   3      673.64      704.76     13.36 o 
   3   1   3       91.64      100.45      4.84 o 
   4   1   3      186.59      172.67      6.51 o 
   5   1   3        0.23        1.26      1.53 o 
   6   1   3       67.04       67.65      3.57 o 
   7   1   3      205.92      212.72      6.28 o 
   8   1   3      248.73      268.92      9.01 o 
   9   1   3      335.32      345.98     11.87 o 
  10   1   3       64.87       62.97      5.33 o 
  11   1   3        1.98        0.68      1.82 o 
  12   1   3       39.59       42.34      5.54 o 
  13   1   3       21.24       17.25      3.77 o 
  14   1   3        0.36       -0.63      2.60 o 
  15   1   3        2.51        5.92      3.07 o 
  16   1   3        0.30        0.11      2.23 o 
  17   1   3       11.51       18.88      4.30 o 
  18   1   3       55.15       77.55      9.30 o 
  19   1   3        0.00        0.94      4.54 o 
  20   1   3       11.55       15.96      5.58 o 
 -19   2   3        6.94       19.58      7.15 o 
 -18   2   3        0.49       -3.02      3.04 o 
 -17   2   3        0.14       -4.69      4.80 o 
 -16   2   3        2.04        2.39      2.77 o 
 -15   2   3       43.10       42.10      6.53 o 
 -14   2   3       97.58      122.07     10.09 o 
 -13   2   3      186.00      223.72     12.96 o 
 -12   2   3       37.10       45.66      4.59 o 
 -11   2   3      360.70      402.04     12.65 o 
 -10   2   3        2.02        1.01      1.15 o 
  -9   2   3       97.73       95.22      4.87 o 
  -8   2   3      601.82      581.27     14.16 o 
  -7   2   3       15.50       16.01      2.04 o 
  -6   2   3      333.39      350.55     12.45 o 
  -5   2   3        1.27        2.05      1.20 o 
  -4   2   3      743.02      813.69     17.55 o 
  -3   2   3      603.91      617.75     17.05 o 
  -2   2   3       70.05       51.70      3.88 o 
  -1   2   3      139.05      175.63      6.69 o 
   0   2   3      300.35      327.12      9.37 o 
   1   2   3        0.04        1.17      0.57 o 
   2   2   3       76.64       85.06      3.87 o 
   3   2   3      123.69      112.67      4.28 o 
   4   2   3       81.61       90.00      4.10 o 
   5   2   3       50.72       41.04      3.11 o 
   6   2   3       48.26       46.99      3.95 o 
   7   2   3      154.50      130.31     12.60 o 
   8   2   3       64.41       59.82      5.72 o 
   9   2   3      108.33      110.61      6.96 o 
  10   2   3        6.24        6.09      1.96 o 
  11   2   3        0.09        1.23      2.18 o 
  12   2   3        9.61        9.31      3.79 o 
  13   2   3       44.44       36.45      6.18 o 
  14   2   3       62.27       66.80      7.31 o 
  15   2   3        4.46        7.52      3.02 o 
  16   2   3        0.88        7.08      3.62 o 
  17   2   3       59.12       73.21     10.23 o 
  18   2   3       74.37       79.81     11.51 o 
  19   2   3        1.53        1.70      5.02 o 
 -19   3   3       10.97       16.30      6.11 o 
 -18   3   3        0.02        0.65      4.41 o 
 -17   3   3       24.97       23.46      5.05 o 
 -16   3   3        0.02       -0.04      2.23 o 
 -15   3   3        5.88       16.43      3.56 o 
 -14   3   3       18.58       18.87      3.33 o 
 -13   3   3        8.07        6.66      1.99 o 
 -12   3   3       79.51       75.94      6.13 o 
 -11   3   3      796.23      797.90     24.05 o 
 -10   3   3        0.75        4.30      2.31 o 
  -9   3   3        6.78        5.54      2.36 o 
  -8   3   3        0.51       -0.93      1.39 o 
  -7   3   3       35.96       27.27      2.42 o 
  -6   3   3      289.23      301.12      7.69 o 
  -5   3   3      784.32      844.84     13.97 o 
  -4   3   3        3.53        3.60      0.96 o 
  -3   3   3        0.72        3.53      1.06 o 
  -2   3   3      631.08      697.32     15.36 o 
  -1   3   3      396.31      461.28     12.14 o 
   0   3   3        7.75       10.48      2.92 o 
   1   3   3      142.70      147.35      6.81 o 
   2   3   3       17.10       15.66      2.38 o 
   3   3   3      420.17      425.96      8.65 o 
   4   3   3      636.89      631.74     13.55 o 
   5   3   3       55.55       48.44      5.05 o 
   6   3   3      349.05      327.86     13.41 o 
   7   3   3      182.12      173.70      9.94 o 
   8   3   3       27.16       27.47      4.30 o 
   9   3   3       68.28       62.72      6.96 o 
  10   3   3       11.19        5.29      1.85 o 
  11   3   3       46.78       41.14      5.40 o 
  12   3   3        1.50        2.54      2.28 o 
  13   3   3        1.09        4.51      2.78 o 
  14   3   3       21.80       19.06      4.27 o 
  15   3   3        0.20        1.14      2.25 o 
  16   3   3       15.44       18.64      4.81 o 
  17   3   3       46.91       52.74      8.87 o 
  18   3   3       40.11       41.96     10.07 o 
  19   3   3       10.27       11.08      5.31 o 
 -17   4   3       24.04       52.54     10.17 o 
 -16   4   3       22.73       28.34      4.36 o 
 -15   4   3       30.89       25.61      4.16 o 
 -14   4   3       30.37       32.18      4.46 o 
 -13   4   3       24.66       21.30      3.51 o 
 -12   4   3        0.06       -0.63      1.88 o 
 -11   4   3      261.47      266.80     11.61 o 
 -10   4   3        0.02       -0.45      1.61 o 
  -9   4   3        1.71        4.49      2.02 o 
  -8   4   3       50.41       41.76      4.34 o 
  -7   4   3        1.89        2.77      2.28 o 
  -6   4   3      256.89      255.53     11.96 o 
  -5   4   3       83.81       84.97      4.95 o 
  -4   4   3       26.01       24.11      2.82 o 
  -3   4   3       55.07       54.57      3.88 o 
  -2   4   3       64.87       62.60      4.28 o 
  -1   4   3       57.74       71.98      6.83 o 
   0   4   3      832.11      870.97     19.10 o 
   1   4   3      223.31      243.23      9.77 o 
   2   4   3        1.54        4.26      2.06 o 
   3   4   3      153.05      162.59      7.26 o 
   4   4   3      556.49      556.58     11.13 o 
   5   4   3       78.90       85.40      4.50 o 
   6   4   3       11.24        8.94      1.75 o 
   7   4   3       41.05       33.65      3.70 o 
   8   4   3        0.21        0.92      1.78 o 
   9   4   3        5.08        2.50      2.04 o 
  10   4   3       81.45       74.84      9.43 o 
  11   4   3        7.94        9.27      2.87 o 
  12   4   3       17.40       18.62      3.85 o 
  13   4   3       95.38       94.71      8.87 o 
  14   4   3        3.37        3.51      5.48 o 
  15   4   3        0.16        5.08      4.04 o 
  16   4   3        2.34        7.97      4.24 o 
  17   4   3       34.58       19.91      6.00 o 
 -16   5   3        7.83        2.66      3.76 o 
 -15   5   3        7.50        6.30      2.54 o 
 -14   5   3        4.57        0.04      1.94 o 
 -13   5   3       36.44       39.55      4.82 o 
 -12   5   3        0.61        2.02      2.02 o 
 -11   5   3      249.52      251.39     11.94 o 
 -10   5   3      281.27      280.41     12.46 o 
  -9   5   3       43.15       35.90      5.28 o 
  -8   5   3       84.07       81.76      7.56 o 
  -7   5   3       49.59       38.98      5.12 o 
  -6   5   3        3.49        0.82      2.38 o 
  -5   5   3       75.67       85.14      7.41 o 
  -4   5   3        8.51       11.55      3.01 o 
  -3   5   3        0.32        3.54      2.02 o 
  -2   5   3       51.67       52.37      4.32 o 
  -1   5   3       18.11       26.41      3.27 o 
   0   5   3       22.45       34.28      4.07 o 
   1   5   3      183.90      203.91      9.81 o 
   2   5   3        0.42       23.35     10.48 o 
   3   5   3     1111.64     1180.35     22.56 o 
   4   5   3      644.77      639.48     16.14 o 
   5   5   3       72.86       77.42      5.61 o 
   6   5   3      372.49      349.07     13.76 o 
   7   5   3        0.02        3.83      2.45 o 
   8   5   3       22.50       19.86      4.27 o 
   9   5   3       26.45       21.14      4.35 o 
  10   5   3        6.02        7.39      3.76 o 
  11   5   3       15.17       12.10      4.49 o 
  12   5   3       17.74       20.05      5.63 o 
  13   5   3        9.13        6.68      3.58 o 
  14   5   3       48.16       42.88      8.46 o 
  15   5   3        6.92        5.74      3.64 o 
  16   5   3        7.58       13.16      5.28 o 
 -14   6   3       15.73       10.58      3.88 o 
 -13   6   3        0.09        2.89      2.39 o 
 -12   6   3        3.87        4.34      3.36 o 
 -11   6   3        3.15        3.63      2.92 o 
 -10   6   3       47.91       44.38      6.44 o 
  -9   6   3        0.10        0.85      1.86 o 
  -8   6   3       10.86        9.33      3.23 o 
  -7   6   3       30.21       29.45      5.18 o 
  -6   6   3       27.85       23.20      4.30 o 
  -5   6   3       19.76       23.88      4.56 o 
  -4   6   3       11.13       15.12      3.80 o 
  -3   6   3        0.00        1.52      2.98 o 
  -2   6   3       38.05       42.96      5.02 o 
  -1   6   3      117.34      128.92      8.76 o 
   0   6   3      113.67      128.50     11.03 o 
   1   6   3      122.38      141.49      8.74 o 
   2   6   3        8.40       15.17      2.54 o 
   3   6   3       84.29       99.35      6.68 o 
   4   6   3      117.30      114.71      7.22 o 
   5   6   3       32.54       30.71      3.89 o 
   6   6   3        6.27        9.01      3.13 o 
   7   6   3        0.42        3.14      2.36 o 
   8   6   3        5.47        0.61      2.43 o 
   9   6   3       23.90       16.23      5.05 o 
  10   6   3        8.36        4.65      4.03 o 
  11   6   3        3.21        5.27      3.70 o 
  12   6   3        9.19        8.43      4.16 o 
  13   6   3        6.01        9.46      4.29 o 
 -10   7   3      203.25      189.64     16.87 o 
  -9   7   3       48.21       59.21      7.51 o 
  -8   7   3       34.07       38.52      6.06 o 
  -7   7   3      144.61      144.54     11.80 o 
  -6   7   3       69.78       71.09      9.05 o 
  -5   7   3        0.91        4.23      2.93 o 
  -4   7   3       35.73       36.40      5.94 o 
  -3   7   3       10.71       12.79      3.69 o 
  -2   7   3        2.09        2.29      4.39 o 
  -1   7   3       33.37       37.10      4.87 o 
   0   7   3       73.93       93.30      7.93 o 
   1   7   3       23.92       36.77      4.79 o 
   2   7   3       29.90       42.68      6.16 o 
   3   7   3      306.17      308.35     16.83 o 
   4   7   3      111.86      107.22      8.80 o 
   5   7   3       56.54       49.37      5.77 o 
   6   7   3       16.88       12.77      3.06 o 
   7   7   3        0.03        5.22      3.52 o 
   8   7   3        0.54        1.05      2.63 o 
   9   7   3        7.66       15.28      5.10 o 
  10   7   3        8.75        7.04      4.08 o 
  -4   8   3        1.64        1.75      2.78 o 
  -3   8   3        0.06       -3.14      3.33 o 
  -2   8   3       10.85        6.80      3.18 o 
  -1   8   3       17.42       19.96      4.75 o 
   0   8   3        6.64       13.61      3.61 o 
   1   8   3        1.35        4.43      2.04 o 
   2   8   3        1.32        1.00      1.90 o 
   3   8   3        1.05        2.36      2.03 o 
   4   8   3        1.97       -2.55      2.34 o 
 -19   0   4        1.09        0.95      4.05 o 
 -18   0   4       20.76       23.65      8.49 o 
 -17   0   4        5.37        5.63      2.85 o 
 -16   0   4       26.20       26.46      5.82 o 
 -15   0   4       11.57        4.92      3.06 o 
 -14   0   4      133.78      123.18     12.95 o 
 -13   0   4       54.73       56.04      7.92 o 
 -12   0   4       85.78       87.23      9.29 o 
 -11   0   4      510.30      545.49     37.63 o 
 -10   0   4       87.87       84.28     13.04 o 
  -9   0   4      579.50      552.65     16.84 o 
  -8   0   4       10.55        7.95      3.63 o 
  -7   0   4       32.72       27.45      6.18 o 
  -6   0   4       59.00       59.65      8.94 o 
  -5   0   4        8.81        2.20      2.72 o 
  -4   0   4       59.85       55.38      8.33 o 
  -3   0   4      228.16      220.23     15.61 o 
  -2   0   4      275.40      275.88     13.43 o 
  -1   0   4     1458.22     1462.17     58.64 o 
   0   0   4      278.43      248.69     26.47 o 
   1   0   4     1482.92     1440.06     79.23 o 
   2   0   4        2.34        6.94      2.37 o 
   3   0   4      248.36      240.87     11.60 o 
   4   0   4      307.27      300.52     13.65 o 
   5   0   4      369.27      355.79     14.62 o 
   6   0   4       26.30       29.46      4.74 o 
   7   0   4      113.38       90.21     12.13 o 
   8   0   4      279.12      276.96     15.00 o 
   9   0   4      124.82      115.88     11.97 o 
  10   0   4      178.57      197.81     15.68 o 
  11   0   4       69.45       68.33      7.75 o 
  12   0   4        2.69        1.87      2.75 o 
  13   0   4       23.05       20.06      5.83 o 
  14   0   4       86.99       96.00     11.26 o 
  15   0   4      208.28      207.04     23.12 o 
  16   0   4        4.36        9.52      5.06 o 
  17   0   4       25.79       34.96      8.17 o 
  18   0   4        8.15       13.82      5.74 o 
  19   0   4       12.85       24.35      6.73 o 
 -19   1   4        1.69        4.29      3.07 o 
 -18   1   4        3.94        7.39      2.86 o 
 -17   1   4        3.99        2.56      3.72 o 
 -16   1   4        2.17        5.03      3.80 o 
 -15   1   4        8.04        8.97      3.34 o 
 -14   1   4        1.11        4.01      2.07 o 
 -13   1   4       40.48       38.53      4.67 o 
 -12   1   4        0.15        3.43      1.92 o 
 -11   1   4       79.92       81.01      6.13 o 
 -10   1   4        0.72        3.67      2.05 o 
  -9   1   4      300.33      298.91     22.19 o 
  -8   1   4        4.11        3.83      1.87 o 
  -7   1   4       20.35       16.41      2.22 o 
  -6   1   4       23.33       13.71      2.30 o 
  -5   1   4       13.32        7.48      4.34 o 
  -4   1   4        7.23        8.21      2.05 o 
  -3   1   4      104.29      102.08      6.64 o 
  -2   1   4       90.65       71.24     12.82 o 
  -1   1   4       21.63       19.63      1.56 o 
   0   1   4       22.46       21.33      1.99 o 
   1   1   4       28.49       31.80      2.87 o 
   2   1   4       40.49       31.43      2.40 o 
   3   1   4       58.31       55.79      4.17 o 
   4   1   4        1.86        0.38      1.22 o 
   5   1   4      197.05      190.46      7.98 o 
   6   1   4       32.19       33.70      3.45 o 
   7   1   4        0.00        0.68      1.23 o 
   8   1   4       22.30       21.32      2.79 o 
   9   1   4       15.31       20.09      2.86 o 
  10   1   4       56.58       58.89      4.58 o 
  11   1   4        4.92        5.53      2.30 o 
  12   1   4       24.96       18.51      4.23 o 
  13   1   4       26.37       30.29      5.31 o 
  14   1   4        1.48        4.56      3.21 o 
  15   1   4        0.52        2.01      2.76 o 
  16   1   4       13.57       11.66      3.86 o 
  17   1   4        0.02        5.87      3.07 o 
  18   1   4        0.16        3.96      2.86 o 
  19   1   4        7.89        9.08      3.37 o 
 -18   2   4       14.83       13.69      4.71 o 
 -17   2   4        1.00       -1.98      3.44 o 
 -16   2   4        5.91       14.77      4.61 o 
 -15   2   4       30.37       26.33      7.06 o 
 -14   2   4       27.67       26.44      4.21 o 
 -13   2   4        4.31        8.06      2.71 o 
 -12   2   4       18.94       18.06      3.21 o 
 -11   2   4      159.59      159.03      7.31 o 
 -10   2   4        0.89        5.28      1.90 o 
  -9   2   4      576.83      530.05     12.88 o 
  -8   2   4        6.09        6.17      1.27 o 
  -7   2   4       19.48       22.26      2.37 o 
  -6   2   4       25.96       20.81      3.02 o 
  -5   2   4        3.53        2.21      1.09 o 
  -4   2   4        6.85        7.17      2.80 o 
  -3   2   4      147.33      173.20      6.50 o 
  -2   2   4        7.24        6.25      1.83 o 
  -1   2   4       77.15       86.36      5.08 o 
   0   2   4      539.04      561.52     10.88 o 
   1   2   4      534.36      540.16     18.13 o 
   2   2   4       22.51       27.55      2.75 o 
   3   2   4       28.68       25.50      2.18 o 
   4   2   4       14.95       14.18      1.95 o 
   5   2   4      240.52      205.76      8.22 o 
   6   2   4        9.74        9.10      1.97 o 
   7   2   4       23.63       26.73      3.00 o 
   8   2   4        3.39        2.06      2.39 o 
   9   2   4        1.40        0.18      1.59 o 
  10   2   4       54.39       49.19      5.15 o 
  11   2   4      102.37       99.88      7.51 o 
  12   2   4       18.19       21.67      4.34 o 
  13   2   4       53.56       48.59      6.28 o 
  14   2   4       37.05       34.18      5.51 o 
  15   2   4       98.03       92.04     12.77 o 
  16   2   4       10.63       12.97      3.68 o 
  17   2   4        8.23        0.70      2.19 o 
  18   2   4       13.81       11.45      3.71 o 
 -17   3   4        0.62        0.51      2.64 o 
 -16   3   4        0.97        2.53      2.24 o 
 -15   3   4       14.25       12.75      4.21 o 
 -14   3   4        0.02        4.71      2.99 o 
 -13   3   4       39.67       35.63      5.60 o 
 -12   3   4       19.40       20.42      4.08 o 
 -11   3   4       83.25       75.10      7.50 o 
 -10   3   4        2.11        4.34      3.61 o 
  -9   3   4      412.38      404.65     14.56 o 
  -8   3   4      109.97       99.14      6.36 o 
  -7   3   4        1.62        3.41      1.23 o 
  -6   3   4       14.38       12.06      1.81 o 
  -5   3   4       21.45       22.59      3.20 o 
  -4   3   4       39.14       38.87      4.46 o 
  -3   3   4        7.08       11.37      2.75 o 
  -2   3   4       45.03       53.33      5.43 o 
  -1   3   4       12.76       12.03      2.12 o 
   0   3   4        2.11        2.57      1.67 o 
   1   3   4       24.92       21.39      2.78 o 
   2   3   4        9.97       10.72      2.11 o 
   3   3   4      209.38      191.37      6.45 o 
   4   3   4        0.52        3.52      1.19 o 
   5   3   4      903.91      844.24     22.65 o 
   6   3   4        3.57       14.21      3.50 o 
   7   3   4       61.22       57.71      8.27 o 
   8   3   4       86.58       68.79      6.90 o 
   9   3   4       87.49       72.75      7.23 o 
  10   3   4       22.32       25.99      3.99 o 
  11   3   4        8.22       11.95      2.74 o 
  12   3   4      106.74       95.12      8.95 o 
  13   3   4       78.37       65.20      7.74 o 
  14   3   4        0.00       -0.12      2.07 o 
  15   3   4       13.98        4.61      4.62 o 
  16   3   4       17.06       17.80      4.23 o 
  17   3   4        0.04       -1.16      2.69 o 
 -16   4   4        1.94        2.08      2.63 o 
 -15   4   4       13.34       18.47      4.61 o 
 -14   4   4        1.17       -0.77      2.26 o 
 -13   4   4        0.38        3.26      3.84 o 
 -12   4   4        0.99        1.75      1.79 o 
 -11   4   4        7.80        4.40      3.20 o 
 -10   4   4       24.52       13.55      3.81 o 
  -9   4   4      120.35      130.85     12.89 o 
  -8   4   4        5.64        4.32      3.04 o 
  -7   4   4       83.44       82.63      7.13 o 
  -6   4   4       80.43       68.93      6.53 o 
  -5   4   4       57.85       58.94      5.88 o 
  -4   4   4       44.59       50.27      5.24 o 
  -3   4   4       48.07       54.07      4.72 o 
  -2   4   4       40.16       50.31      4.60 o 
  -1   4   4       44.78       53.48      4.98 o 
   0   4   4      179.90      202.79      9.33 o 
   1   4   4        1.01        6.14      1.91 o 
   2   4   4        6.00       11.25      4.68 o 
   3   4   4      349.14      347.38     10.47 o 
   4   4   4        6.16        8.13      3.23 o 
   5   4   4      366.45      357.14     18.31 o 
   6   4   4      187.31      189.39     16.36 o 
   7   4   4        6.34        5.45      2.97 o 
   8   4   4       45.74       40.31      5.58 o 
   9   4   4       75.27       67.27      7.10 o 
  10   4   4        1.15        2.29      2.66 o 
  11   4   4       65.71       53.06      5.81 o 
  12   4   4        7.49        9.18      3.66 o 
  13   4   4       22.01       13.40      3.61 o 
  14   4   4        9.58       14.70      3.81 o 
  15   4   4        4.72        2.51      7.46 o 
  16   4   4        6.81        6.02      3.62 o 
 -14   5   4        0.84        2.83      2.58 o 
 -13   5   4        3.36        3.05      2.03 o 
 -12   5   4        5.74       10.31      3.43 o 
 -11   5   4        6.35        9.82      4.02 o 
 -10   5   4        3.77        4.97      9.05 o 
  -9   5   4        6.83       13.88      3.74 o 
  -8   5   4       12.31       10.65      3.39 o 
  -7   5   4       48.70       45.66      5.75 o 
  -6   5   4       26.32       26.09      4.60 o 
  -5   5   4        0.48        2.10      2.20 o 
  -4   5   4       70.78       79.66      9.62 o 
  -3   5   4       36.85       49.21      8.40 o 
  -2   5   4        4.08        1.91      2.64 o 
  -1   5   4        9.38       11.61      2.72 o 
   0   5   4       47.40       57.51      4.73 o 
   1   5   4       95.70      116.75      6.66 o 
   2   5   4      165.55      181.57      8.88 o 
   3   5   4       43.43       47.86      4.04 o 
   4   5   4       17.70       16.25      2.60 o 
   5   5   4      327.07      312.47     11.67 o 
   6   5   4      273.17      262.15     12.21 o 
   7   5   4       83.39       72.21      7.71 o 
   8   5   4        4.06        5.58      2.85 o 
   9   5   4       17.18       15.01      3.52 o 
  10   5   4       15.98       15.58      4.04 o 
  11   5   4       61.20       57.36     15.09 o 
  12   5   4       59.37       52.41      8.92 o 
  13   5   4       17.33       15.29     10.19 o 
  14   5   4        0.94        1.80      2.49 o 
 -12   6   4        2.09        4.06      3.26 o 
 -11   6   4        5.41        6.92      3.67 o 
 -10   6   4        0.00        2.42      5.88 o 
  -9   6   4        0.63        1.62      3.83 o 
  -8   6   4       29.11       21.07      4.35 o 
  -7   6   4       19.72       23.07      4.42 o 
  -6   6   4        0.56        6.12      3.11 o 
  -5   6   4      226.31      242.31     14.24 o 
  -4   6   4        0.00       11.32      5.11 o 
  -3   6   4       15.38       13.03      4.52 o 
  -2   6   4        6.11       11.06      3.33 o 
  -1   6   4        5.19        5.25      2.65 o 
   0   6   4        0.16        0.55      1.59 o 
   1   6   4       37.73       40.89      4.89 o 
   2   6   4        8.01        7.14      2.04 o 
   3   6   4       72.08       72.45      5.43 o 
   4   6   4       26.05       33.19      3.68 o 
   5   6   4      267.49      257.30     11.33 o 
   6   6   4      165.90      139.08      9.47 o 
   7   6   4       37.49       31.45      4.67 o 
   8   6   4        2.18        5.39      3.36 o 
   9   6   4       43.49       38.63      6.35 o 
  10   6   4        1.22        5.36      2.61 o 
  11   6   4        4.45        1.12      6.51 o 
  12   6   4       10.47        6.99      4.06 o 
  -8   7   4       78.15       80.98     11.02 o 
  -7   7   4        0.00        1.07      2.14 o 
  -6   7   4       28.04       17.65      5.49 o 
  -5   7   4        0.53        8.07      4.81 o 
  -4   7   4        4.57        6.55      9.18 o 
  -3   7   4        0.02        0.51      2.68 o 
  -2   7   4        1.02       -0.87      2.61 o 
  -1   7   4        5.03        6.22      2.25 o 
   0   7   4        9.11        8.96      2.58 o 
   1   7   4        0.59        2.41      1.80 o 
   2   7   4       18.52       17.73      3.43 o 
   3   7   4       17.10       14.95      5.42 o 
   4   7   4        5.14       12.04      3.72 o 
   5   7   4        7.31       16.50      4.25 o 
   6   7   4      142.89      117.48      9.37 o 
   7   7   4        8.10        7.40      3.13 o 
   8   7   4       10.08       10.87      4.01 o 
 -17   1   5       26.28       29.09      5.71 o 
 -16   1   5       23.58       26.49      7.21 o 
 -15   1   5       32.27       34.86      5.64 o 
 -14   1   5        8.04       21.03      4.40 o 
 -13   1   5        4.44        5.36      2.46 o 
 -12   1   5        2.40        1.85      2.01 o 
 -11   1   5       43.47       43.59      5.10 o 
 -10   1   5       25.92       25.76      3.22 o 
  -9   1   5     1372.37     1375.09     63.32 o 
  -8   1   5       58.75       59.71      4.53 o 
  -7   1   5      820.77      788.27     22.76 o 
  -6   1   5        0.50        4.41      2.13 o 
  -5   1   5      210.67      197.40     10.25 o 
  -4   1   5      103.30      116.36      7.92 o 
  -3   1   5      174.41      170.62     11.82 o 
  -2   1   5      106.73      100.82      7.41 o 
  -1   1   5        1.02        6.40      2.23 o 
   0   1   5       58.12       67.01      4.55 o 
   1   1   5      546.20      489.69     19.80 o 
   2   1   5       25.82       26.39      3.89 o 
   3   1   5       52.56       50.71      4.30 o 
   4   1   5       11.92       13.47      2.43 o 
   5   1   5      637.13      636.30     16.84 o 
   6   1   5       71.88       69.40      5.56 o 
   7   1   5      279.55      285.67     10.46 o 
   8   1   5       18.45       26.37      3.33 o 
   9   1   5       11.98       11.58      2.62 o 
  10   1   5       15.40       15.18      3.26 o 
  11   1   5        8.34        7.98      2.86 o 
  12   1   5       28.55       25.21      4.32 o 
  13   1   5        8.51        8.98      3.03 o 
  14   1   5        2.35        3.32      2.52 o 
  15   1   5      105.30      101.90     11.95 o 
  16   1   5        7.60        9.52      3.49 o 
  17   1   5       31.09       23.98      4.76 o 
 -16   2   5        7.38        2.93      4.29 o 
 -15   2   5       10.54       13.39      3.89 o 
 -14   2   5        6.41        4.44      2.22 o 
 -13   2   5       38.15       33.68      5.66 o 
 -12   2   5        9.71        9.12      3.18 o 
 -11   2   5       55.73       53.67      6.70 o 
 -10   2   5        1.90       -0.02      1.95 o 
  -9   2   5       16.61       14.42      2.58 o 
  -8   2   5       13.86       15.21      3.16 o 
  -7   2   5       23.65       17.95      3.16 o 
  -6   2   5       14.99       11.86      3.93 o 
  -5   2   5      103.08       95.64      9.41 o 
  -4   2   5       81.63       75.35      8.24 o 
  -3   2   5        0.00        0.95      3.21 o 
  -2   2   5        0.24        3.97      2.45 o 
  -1   2   5        5.56        6.97      1.66 o 
   0   2   5       43.98       48.30      3.93 o 
   1   2   5      497.69      462.67     11.89 o 
   2   2   5       94.58       93.84      4.48 o 
   3   2   5        0.07        2.79      1.11 o 
   4   2   5       30.60       34.93      3.86 o 
   5   2   5      524.00      496.21     14.53 o 
   6   2   5       68.66       75.68      5.70 o 
   7   2   5       59.67       54.71      6.23 o 
   8   2   5      149.07      153.44     10.63 o 
   9   2   5        0.13        2.88      2.12 o 
  10   2   5        7.26        7.52      2.87 o 
  11   2   5        4.00        3.15      4.81 o 
  12   2   5       37.46       35.27      4.85 o 
  13   2   5        0.49        0.11      1.89 o 
  14   2   5        2.66        6.70      5.82 o 
  15   2   5        0.88       -0.70      3.21 o 
  16   2   5        2.34        3.12      2.66 o 
 -15   3   5        0.65       -0.94      2.28 o 
 -14   3   5        0.38        0.37      2.53 o 
 -13   3   5       70.29       63.21      8.17 o 
 -12   3   5        0.29        2.58      3.15 o 
 -11   3   5        0.01        0.98      2.01 o 
 -10   3   5        2.09        4.70      2.18 o 
  -9   3   5       48.23       47.21      7.38 o 
  -8   3   5        1.64        0.60      4.81 o 
  -7   3   5       85.79       72.04      8.66 o 
  -6   3   5        4.25        3.46      1.99 o 
  -5   3   5       21.34       17.35      3.64 o 
  -4   3   5       29.71       27.97      4.13 o 
  -3   3   5       70.84       66.91      6.43 o 
  -2   3   5       10.31       11.88      2.33 o 
  -1   3   5       19.77       18.26      2.63 o 
   0   3   5       30.35       28.42      3.45 o 
   1   3   5       13.79       20.01      2.99 o 
   2   3   5       25.87       24.75      2.51 o 
   3   3   5        1.29        1.30      1.17 o 
   4   3   5       71.14       69.91      5.41 o 
   5   3   5      401.34      383.81     16.01 o 
   6   3   5       30.91       26.90      4.41 o 
   7   3   5       88.67       75.22      7.40 o 
   8   3   5        3.16        7.56      3.27 o 
   9   3   5        6.38        5.39      2.25 o 
  10   3   5       12.34       15.41      3.40 o 
  11   3   5       87.77       84.56      7.59 o 
  12   3   5        0.65        1.13      2.39 o 
  13   3   5        9.00       11.31      3.15 o 
  14   3   5        5.73        4.58      2.20 o 
  15   3   5       23.66       21.38      4.99 o 
 -14   4   5       15.16        8.72      5.81 o 
 -13   4   5       38.65       29.28      5.54 o 
 -12   4   5        6.78        9.61      3.21 o 
 -11   4   5        0.02        0.00      2.17 o 
 -10   4   5        2.29        3.82      4.20 o 
  -9   4   5        5.97       15.67      4.77 o 
  -8   4   5       10.22        8.27      3.21 o 
  -7   4   5       41.42       42.56      7.06 o 
  -6   4   5      108.42      102.90     10.82 o 
  -5   4   5      126.89      120.93     11.56 o 
  -4   4   5       34.32       34.82     10.37 o 
  -3   4   5       41.79       47.88      7.26 o 
  -2   4   5      101.18      113.88      7.25 o 
  -1   4   5      130.04      147.69      8.33 o 
   0   4   5      128.23      132.34      8.00 o 
   1   4   5      144.30      140.02      8.32 o 
   2   4   5        1.91        2.97      1.78 o 
   3   4   5       42.97       41.96      4.06 o 
   4   4   5        9.00       10.93      2.95 o 
   5   4   5      260.50      245.17     12.81 o 
   6   4   5       12.02       11.37      3.33 o 
   7   4   5       80.72       78.78      7.98 o 
   8   4   5       10.45        8.54      4.86 o 
   9   4   5        0.10        3.21      2.56 o 
  10   4   5        3.88       -0.41      2.05 o 
  11   4   5        3.33        1.86      1.88 o 
  12   4   5        3.98        0.72      2.39 o 
  13   4   5        0.22        0.69      4.96 o 
  14   4   5        0.04        2.93      2.43 o 
 -12   5   5        4.16       10.18      3.69 o 
 -11   5   5       13.07       15.22      5.01 o 
 -10   5   5        5.42        6.41      3.51 o 
  -9   5   5       13.54       12.57      8.54 o 
  -8   5   5        0.18        2.78      5.40 o 
  -7   5   5       14.18       13.16      4.58 o 
  -6   5   5       29.63       31.01      6.67 o 
  -5   5   5       34.39       33.14      7.14 o 
  -4   5   5       26.01       31.47      6.62 o 
  -3   5   5       81.63       75.01      9.94 o 
  -2   5   5       25.01       26.05      4.57 o 
  -1   5   5        0.51        3.58      2.00 o 
   0   5   5       10.87        9.49      3.60 o 
   1   5   5        0.86        4.99      2.62 o 
   2   5   5        5.52        4.68      1.57 o 
   3   5   5        0.37        7.44      2.60 o 
   4   5   5        0.15       -0.10      1.33 o 
   5   5   5       15.26       13.41      2.82 o 
   6   5   5        6.09        4.57      4.02 o 
   7   5   5        2.91        1.85      2.18 o 
   8   5   5        0.73        3.63      2.50 o 
   9   5   5       35.31       37.35      6.04 o 
  10   5   5        9.47        6.59      2.82 o 
  11   5   5       74.59       68.74      8.50 o 
  12   5   5        5.36        8.92      4.53 o 
  -9   6   5        0.23        2.74      3.43 o 
  -8   6   5       18.49       13.79      4.54 o 
  -7   6   5       36.10       39.31      7.73 o 
  -6   6   5       19.37       23.81      8.27 o 
  -5   6   5       19.39       20.23      5.43 o 
  -4   6   5       16.76       20.07      6.07 o 
  -3   6   5        0.35       -0.74      3.49 o 
  -2   6   5       42.87       44.95      8.13 o 
  -1   6   5       89.72      100.82      9.32 o 
   0   6   5       82.85       89.04      8.69 o 
   1   6   5        2.00        1.88      3.56 o 
   2   6   5        4.93        2.93      2.24 o 
   3   6   5        0.00       -0.56      2.07 o 
   4   6   5       66.45       59.08      5.52 o 
   5   6   5        0.02       -1.81      2.11 o 
   6   6   5        8.24        9.61      2.72 o 
   7   6   5        9.84       12.25      3.47 o 
   8   6   5       24.31       15.33      4.06 o 
   9   6   5        1.58        4.54      2.89 o 
  -1   7   5        3.86        9.19      3.93 o 
   0   7   5        0.01        4.18      3.25 o 
   1   7   5        8.43       16.28      3.78 o 
 -15   0   6        2.53        2.29      2.75 o 
 -14   0   6        0.02        0.87      2.35 o 
 -13   0   6       30.48       26.56      6.02 o 
 -12   0   6        5.17        4.15      2.90 o 
 -11   0   6       56.71       50.27      7.26 o 
 -10   0   6        0.10       -0.85      1.93 o 
  -9   0   6        1.54        6.76      4.47 o 
  -8   0   6       28.88       44.32      7.76 o 
  -7   0   6      773.88      822.68     31.55 o 
  -6   0   6        2.12        9.61      4.62 o 
  -5   0   6      429.74      412.10     20.82 o 
  -4   0   6       34.84       33.26     12.82 o 
  -3   0   6        6.45        7.62      2.63 o 
  -2   0   6       39.44       31.18      7.52 o 
  -1   0   6        4.08        6.78      4.34 o 
   0   0   6       23.79       24.06      6.82 o 
   1   0   6       29.49       28.63      7.65 o 
   2   0   6      119.32      124.05     15.09 o 
   3   0   6       25.63       28.31      7.95 o 
   4   0   6       11.21        6.92      4.09 o 
   5   0   6      110.64      121.62     11.80 o 
   6   0   6      178.13      222.03     14.74 o 
   7   0   6      772.78      883.68     26.89 o 
   8   0   6        8.55       23.40      4.91 o 
   9   0   6      264.76      307.56     20.89 o 
  10   0   6       14.72       16.10      8.87 o 
  11   0   6       25.46       25.72      7.03 o 
  12   0   6        6.23        7.68      3.98 o 
  13   0   6       18.63       28.29      6.77 o 
  14   0   6        7.39        9.12      4.48 o 
  15   0   6        1.09        2.73      3.73 o 
 -15   1   6        6.46        4.62      4.89 o 
 -14   1   6        0.00        0.96      2.25 o 
 -13   1   6        1.04        3.85      2.24 o 
 -12   1   6        2.98        6.26      2.78 o 
 -11   1   6       10.88        7.49      2.18 o 
 -10   1   6        9.90        8.35      3.82 o 
  -9   1   6       10.15       14.08      3.58 o 
  -8   1   6        4.07        7.39      2.82 o 
  -7   1   6      108.43      103.67      8.45 o 
  -6   1   6       36.11       34.88      5.64 o 
  -5   1   6        0.31        0.31      2.11 o 
  -4   1   6       18.34       22.96      3.93 o 
  -3   1   6       55.72       56.66      6.33 o 
  -2   1   6       35.74       28.54      4.42 o 
  -1   1   6        3.64        0.80      2.20 o 
   0   1   6        3.04        0.66      2.27 o 
   1   1   6        0.00        0.47      3.35 o 
   2   1   6       13.92       17.42      3.37 o 
   3   1   6      119.51      115.14      8.70 o 
   4   1   6        5.12        8.79      3.87 o 
   5   1   6        6.25        6.06      2.29 o 
   6   1   6        9.17       12.98      2.83 o 
   7   1   6       58.44       62.29      6.23 o 
   8   1   6        6.01        7.48      4.56 o 
   9   1   6        0.13       -1.01      2.70 o 
  10   1   6        0.18        0.44      1.85 o 
  11   1   6        0.05        4.98      3.58 o 
  12   1   6        2.32        3.20      3.22 o 
  13   1   6       19.67       27.14      5.02 o 
  14   1   6        2.39        0.91      3.75 o 
 -14   2   6       10.89        7.27      3.33 o 
 -13   2   6        4.70        3.88      2.48 o 
 -12   2   6        0.40        0.00      1.78 o 
 -11   2   6        0.27       -0.58      2.34 o 
 -10   2   6       12.22       12.29      4.07 o 
  -9   2   6       17.53       39.49     14.34 o 
  -8   2   6       36.62       38.84     10.42 o 
  -7   2   6      183.20      180.50     14.43 o 
  -6   2   6        0.03        3.20      2.90 o 
  -5   2   6       85.15       84.39      9.49 o 
  -4   2   6        0.37        1.29      2.44 o 
  -3   2   6       10.69        3.00      2.00 o 
  -2   2   6       50.82       44.36      4.89 o 
  -1   2   6       14.86       11.69      2.68 o 
   0   2   6        4.15        2.38      1.57 o 
   1   2   6        4.91        7.01      2.12 o 
   2   2   6        2.83        5.89      2.21 o 
   3   2   6       34.56       36.13      4.97 o 
   4   2   6        2.13        4.07      2.54 o 
   5   2   6       15.86       14.43      4.74 o 
   6   2   6       13.33       15.38      4.00 o 
   7   2   6      340.67      358.42     21.29 o 
   8   2   6        2.50        5.99      3.39 o 
   9   2   6      134.39      148.61     10.48 o 
  10   2   6        6.22       15.32      3.98 o 
  11   2   6       14.03       14.65      3.23 o 
  12   2   6        2.90        1.93      2.53 o 
  13   2   6       16.28       19.04      4.98 o 
  14   2   6        0.32        4.68      3.61 o 
 -13   3   6        3.70        0.61      2.82 o 
 -12   3   6        0.63        9.06      3.90 o 
 -11   3   6       10.34       11.75      4.85 o 
 -10   3   6        6.60        2.34      3.41 o 
  -9   3   6       10.20        5.62      3.05 o 
  -8   3   6        8.23       16.56      5.32 o 
  -7   3   6      199.75      212.62     18.17 o 
  -6   3   6       30.33       34.48      6.69 o 
  -5   3   6        7.84       14.55      4.53 o 
  -4   3   6       36.23       39.53      5.34 o 
  -3   3   6       86.20       76.53      7.37 o 
  -2   3   6       32.83       27.23      4.48 o 
  -1   3   6        3.19        2.84      2.15 o 
   0   3   6        0.49        2.84      1.96 o 
   1   3   6        1.19        2.14      1.80 o 
   2   3   6       19.69       24.88      4.34 o 
   3   3   6      143.77      135.46     17.55 o 
   4   3   6        0.86        4.18      6.70 o 
   5   3   6       38.72       28.45      6.34 o 
   6   3   6       28.13       28.99      7.54 o 
   7   3   6       79.24       83.39      8.33 o 
   8   3   6        1.76        0.62      2.04 o 
   9   3   6        0.82       -1.95      2.60 o 
  10   3   6        4.87       10.57      3.37 o 
  11   3   6        0.08        1.17      1.95 o 
  12   3   6        0.23       -0.60      2.65 o 
  13   3   6       27.78       25.06      4.78 o 
 -11   4   6       63.81       78.59     10.51 o 
 -10   4   6       13.74       14.55      4.98 o 
  -9   4   6       35.48       34.05      6.85 o 
  -8   4   6        5.49        4.91      2.26 o 
  -7   4   6        0.74        3.69      2.47 o 
  -6   4   6        4.15        5.27      2.90 o 
  -5   4   6        1.95        4.20      2.64 o 
  -4   4   6        2.35        4.57      7.51 o 
  -3   4   6       10.84        8.01      3.30 o 
  -2   4   6       16.96       15.89      5.56 o 
  -1   4   6       10.02        9.63      2.94 o 
   0   4   6        5.41        9.47      3.23 o 
   1   4   6       28.87       32.40      5.15 o 
   2   4   6       14.53       16.19      5.72 o 
   3   4   6       71.06       62.92      8.86 o 
   4   4   6        1.75        4.31      5.18 o 
   5   4   6        1.36        1.29      2.38 o 
   6   4   6       18.86       19.86      6.40 o 
   7   4   6        0.49        2.28      2.33 o 
   8   4   6        0.02        0.58      3.95 o 
   9   4   6        1.69       -0.47      2.24 o 
  10   4   6       42.56       48.14      7.09 o 
  11   4   6        2.96        5.71      2.38 o 
  -8   5   6        0.10       -0.99      2.56 o 
  -7   5   6        8.49        4.74      2.89 o 
  -6   5   6        0.44        1.38      5.60 o 
  -5   5   6        0.95        2.21      2.49 o 
  -4   5   6        0.30        7.01      3.86 o 
  -3   5   6        0.20       -0.51      2.17 o 
  -2   5   6        0.03        6.82      4.44 o 
  -1   5   6        2.06        2.99      3.30 o 
   0   5   6        5.31       13.83      5.59 o 
   1   5   6        7.90       19.51      5.74 o 
   2   5   6        4.82       10.58      3.19 o 
   3   5   6        0.00        4.05      2.57 o 
   4   5   6        7.30        4.35      8.20 o 
   5   5   6       19.25       23.26      5.99 o 
   6   5   6       23.98       29.10      6.74 o 
   7   5   6        3.98        4.13      3.02 o 
   8   5   6        0.01        0.12      1.78 o 
  -2   6   6        0.33        6.98      5.57 o 
  -1   6   6        0.04        3.03      2.32 o 
   0   6   6       22.38       29.38      7.10 o 
   1   6   6        1.30        3.38      3.36 o 
   2   6   6        1.69        4.92      4.06 o 
 -11   1   7       39.57       44.95      8.98 o 
 -10   1   7       17.31       23.50      6.44 o 
  -9   1   7       21.30       22.45      3.97 o 
  -8   1   7        1.30        2.07      3.15 o 
  -7   1   7        1.38        0.88      2.43 o 
  -6   1   7        0.08        3.64      2.50 o 
  -5   1   7       78.23       69.96      8.93 o 
  -4   1   7        6.91        6.94      4.44 o 
  -3   1   7        3.65        1.20      1.85 o 
  -2   1   7       22.87       20.76      5.61 o 
  -1   1   7       94.29       93.28     10.54 o 
   0   1   7       86.13       75.34      9.30 o 
   1   1   7        0.07        8.95      2.92 o 
   2   1   7        6.64        8.04      2.47 o 
   3   1   7        9.78        9.90      2.95 o 
   4   1   7       10.80        6.85      2.68 o 
   5   1   7      118.35      102.21     11.97 o 
   6   1   7       33.29       43.61      7.04 o 
   7   1   7      113.87      141.80     12.12 o 
   8   1   7       44.82       59.67      8.32 o 
   9   1   7      333.13      373.28     26.54 o 
  10   1   7       31.55       37.03      8.90 o 
  11   1   7        0.04       -8.85      4.84 o 
 -10   2   7        0.37        6.03      3.95 o 
  -9   2   7       71.78       78.03     10.51 o 
  -8   2   7        5.42        4.66      7.80 o 
  -7   2   7        0.22       -1.60      6.28 o 
  -6   2   7        0.13        5.04      3.18 o 
  -5   2   7      397.48      425.18     19.70 o 
  -4   2   7       25.74       37.94      6.31 o 
  -3   2   7        5.79       14.00      3.31 o 
  -2   2   7        0.39        2.81      1.59 o 
  -1   2   7       83.12       75.30      6.62 o 
   0   2   7       49.17       43.57      5.78 o 
   1   2   7       30.38       28.11      4.63 o 
   2   2   7       27.60       28.53      6.09 o 
   3   2   7        0.02        1.18      5.91 o 
   4   2   7       27.75       22.70      7.66 o 
   5   2   7       24.63       23.16      5.86 o 
   6   2   7       23.83       16.48      5.05 o 
   7   2   7        4.37        3.61      3.67 o 
   8   2   7       36.17       38.52      6.78 o 
   9   2   7       40.87       42.83      6.94 o 
  10   2   7        0.41       -0.94      3.75 o 
  -9   3   7        0.41        4.76      3.90 o 
  -8   3   7        6.17        9.72      4.33 o 
  -7   3   7       35.69       34.60      9.75 o 
  -6   3   7       27.88       27.48      6.32 o 
  -5   3   7       73.46       78.91     10.23 o 
  -4   3   7       24.47       24.71      5.93 o 
  -3   3   7        8.68        9.14      3.04 o 
  -2   3   7        3.59        8.63      2.94 o 
  -1   3   7        9.51        6.66      1.94 o 
   0   3   7        6.86        9.67      3.18 o 
   1   3   7        7.06        2.57      5.49 o 
   2   3   7        0.86       -1.77      3.31 o 
   3   3   7       58.48       61.05      9.66 o 
   4   3   7       16.75       18.27      5.51 o 
   5   3   7        7.21       10.45      5.17 o 
   6   3   7        2.63        3.22      3.13 o 
   7   3   7       14.66        9.60     12.90 o 
   8   3   7        2.13        3.15      3.06 o 
   9   3   7       27.78       23.18      5.95 o 
  -6   4   7        0.11        3.65      4.06 o 
  -5   4   7      137.99      124.19     13.06 o 
  -4   4   7       10.21       31.84      7.01 o 
  -3   4   7        0.37       -4.72      2.36 o 
  -2   4   7        1.60        7.20      3.61 o 
  -1   4   7       11.54       10.92      4.46 o 
   0   4   7       18.25       32.55      6.94 o 
   1   4   7       43.48       52.79      7.74 o 
   2   4   7       36.37       43.95      8.22 o 
   3   4   7        8.66       11.04      4.54 o 
   4   4   7        2.53        2.79      2.97 o 
   5   4   7        4.37        1.16      3.96 o 
   6   4   7       10.95        7.64      4.15 o 
  -5   0   8       19.05       17.03      7.48 o 
  -4   0   8       11.43       20.97      8.83 o 
  -3   0   8       40.74       45.22     11.87 o 
  -2   0   8        6.51       14.77      7.89 o 
  -1   0   8       31.78       33.24     10.25 o 
   0   0   8      112.21      110.09     17.16 o 
   1   0   8       19.19       35.50      9.92 o 
   2   0   8        6.14        3.72      3.88 o 
   3   0   8        1.69       11.34      3.75 o 
   4   0   8       31.28       34.64     12.75 o 
   5   0   8        1.44        6.47      7.69 o 
  -5   1   8        0.52        3.32      4.31 o 
  -4   1   8        1.28        5.73      4.32 o 
  -3   1   8       17.72       18.45      5.83 o 
  -2   1   8        0.63       -0.39      2.41 o 
  -1   1   8        4.91        4.43      2.77 o 
   0   1   8        9.16       19.52      4.36 o 
   1   1   8        0.79       -3.00      2.76 o 
   2   1   8        0.02        2.47      3.01 o 
   3   1   8        0.06       -1.40      4.48 o 
   4   1   8        0.42        3.72      3.84 o 
   5   1   8       12.04       19.25      5.15 o 
  -3   2   8        2.36        2.68      2.28 o 
  -2   2   8        0.16       -0.47      2.16 o 
  -1   2   8        5.52        1.24      5.19 o 
   0   2   8       41.10       28.98      6.31 o 
   1   2   8        0.00       -0.42      3.34 o 
   2   2   8        0.71        1.64      2.88 o 
                                                 
