# Supplementary material for: Two-dimensional hydrogen-bonded polymers in the crystal structures of the ammonium salts of phen­oxy­acetic acid, (4-fluoro­phen­oxy)acetic acid and (4-chloro-2-methyl­phen­oxy)acetic acid
Source: Acta Crystallogr Sect E Struct Rep Online. 2014 Nov 19;70(Pt 12):528–32. doi: 10.1107/S160053681402488X (PMC4257399; doi:10.1107/S160053681402488X)
Supplement: Supplementary file 3 [file e-70-00528-IIsup3.hkl]

# 
# h,k,l, Fc-squared, Fo-squared, sigma(Fo-squared) and status flag 
# 
data_II
_shelx_title ' gs13gs21 PFPAAMM(2)' 
_shelx_refln_list_code          4 
_shelx_F_calc_maximum      158.53 
_exptl_crystal_F_000       392.00 
_reflns_d_resolution_high  0.8107 
 
loop_ 
 _symmetry_equiv_pos_as_xyz 
 'x, y, z' 
 '-x, y+1/2, -z+1/2' 
 '-x, -y, -z' 
 'x, -y-1/2, z-1/2' 
 
_cell_length_a    18.3859 
_cell_length_b     7.1223 
_cell_length_c     6.7609 
_cell_angle_alpha  90.000 
_cell_angle_beta   93.399 
_cell_angle_gamma  90.000 
 
_shelx_F_squared_multiplier     1.000 
 
loop_ 
 _refln_index_h 
 _refln_index_k 
 _refln_index_l 
 _refln_F_squared_calc 
 _refln_F_squared_meas 
 _refln_F_squared_sigma 
 _refln_observed_status 
   3   0   0       42.85       51.43      3.55 o 
   4   0   0     1243.88     1293.07     19.34 o 
   5   0   0     2074.52     2075.13     27.56 o 
   6   0   0     2653.71     2453.34     20.39 o 
   7   0   0     3023.44     2850.53     23.70 o 
   8   0   0      239.36      245.38      7.50 o 
   9   0   0      140.84      137.41      6.94 o 
  10   0   0     1338.22     1316.15     34.36 o 
  11   0   0       67.20       54.66      4.26 o 
  12   0   0       69.48       84.37      7.82 o 
  13   0   0      226.33      210.45      8.98 o 
  14   0   0      148.11      138.12      7.61 o 
  15   0   0     1093.94     1101.94     23.30 o 
  16   0   0      422.26      395.11     13.66 o 
  17   0   0       64.35       60.22      5.74 o 
  18   0   0        0.78        0.81      3.95 o 
  19   0   0        0.06       -0.03      3.34 o 
  20   0   0        2.37        3.24      3.92 o 
  21   0   0       10.43       17.90      7.20 o 
  22   0   0       24.17       27.55      7.81 o 
   1   1   0      196.84      192.06      7.51 o 
   2   1   0      160.79      170.39      3.03 o 
   3   1   0      261.95      300.77      4.89 o 
   4   1   0      824.66      819.97      7.75 o 
   5   1   0      524.03      498.88      6.89 o 
   6   1   0      129.23      129.77      2.89 o 
   7   1   0      128.48      119.62      3.57 o 
   8   1   0       51.20       48.32      2.43 o 
   9   1   0       17.44       16.26      1.62 o 
  10   1   0      607.69      597.46      8.70 o 
  11   1   0      243.40      229.49      5.75 o 
  12   1   0       26.23       26.80      2.24 o 
  13   1   0      100.39       99.46      4.24 o 
  14   1   0       63.77       61.06      3.52 o 
  15   1   0       70.87       75.99      4.05 o 
  16   1   0        0.58        1.93      2.01 o 
  17   1   0       14.82       16.32      3.72 o 
  18   1   0        3.12        3.62      1.85 o 
  19   1   0        0.01       -3.97      2.26 o 
  20   1   0        0.93        3.54      3.59 o 
  21   1   0        7.43        9.47      4.19 o 
  22   1   0        0.93        3.13      4.48 o 
   0   2   0    25131.63    24874.30    102.13 o 
   1   2   0       10.81       13.57      2.04 o 
   2   2   0       27.83       21.86      1.22 o 
   3   2   0      239.68      241.26      3.42 o 
   4   2   0      134.22      131.86      2.91 o 
   5   2   0      107.19       99.47      3.08 o 
   6   2   0      560.84      579.87      8.04 o 
   7   2   0      712.36      692.36     20.27 o 
   8   2   0      196.89      199.69      6.70 o 
   9   2   0       93.64      108.37      5.27 o 
  10   2   0      310.25      334.37      9.42 o 
  11   2   0        0.20        1.80      1.43 o 
  12   2   0       50.09       58.35      4.41 o 
  13   2   0        1.27        2.53      1.55 o 
  14   2   0      154.38      150.82      7.52 o 
  15   2   0      572.72      570.75     15.00 o 
  16   2   0      131.94      126.14      8.01 o 
  17   2   0       12.64       15.79      3.39 o 
  18   2   0        8.20       10.60      2.73 o 
  19   2   0        0.73        5.84      2.54 o 
  20   2   0       18.74       24.49      3.83 o 
  21   2   0        8.18        6.06      3.26 o 
  22   2   0        3.26        2.64      2.69 o 
   1   3   0        0.05        1.65      0.39 o 
   2   3   0       26.05       31.13      1.53 o 
   3   3   0        4.37        4.66      1.20 o 
   4   3   0     1099.67     1137.91     10.04 o 
   5   3   0      785.01      777.33     10.43 o 
   6   3   0       48.19       42.64      1.65 o 
   7   3   0       39.99       37.70      2.71 o 
   8   3   0       15.75       17.94      2.49 o 
   9   3   0       16.48       17.89      2.77 o 
  10   3   0      782.90      773.77     14.59 o 
  11   3   0      187.02      179.12      6.60 o 
  12   3   0        3.70        5.24      1.49 o 
  13   3   0      120.35      106.62      6.27 o 
  14   3   0      138.50      125.11      7.02 o 
  15   3   0      115.77      118.25      7.73 o 
  16   3   0        0.12        0.60      1.97 o 
  17   3   0        4.84       10.91      2.69 o 
  18   3   0        0.63        1.04      1.71 o 
  19   3   0        0.00        1.73      2.01 o 
  20   3   0        0.91        0.94      3.76 o 
  21   3   0        5.20        8.65      3.51 o 
   0   4   0       86.15       77.05      2.73 o 
   1   4   0       16.88       23.89      1.37 o 
   2   4   0       58.15       50.39      1.90 o 
   3   4   0      322.24      325.05      6.71 o 
   4   4   0      672.98      676.54     10.24 o 
   5   4   0       57.81       58.17      3.82 o 
   6   4   0       41.82       42.55      1.72 o 
   7   4   0       10.94        8.85      0.98 o 
   8   4   0       18.53       16.45      1.54 o 
   9   4   0       97.42       98.18      4.99 o 
  10   4   0       10.97        9.47      2.03 o 
  11   4   0        9.61       14.47      2.17 o 
  12   4   0       29.71       31.96      3.16 o 
  13   4   0       40.29       40.38      3.61 o 
  14   4   0       31.53       33.76      3.52 o 
  15   4   0       38.47       36.65      5.24 o 
  16   4   0        2.67        1.42      2.03 o 
  17   4   0        0.38        4.07      2.44 o 
  18   4   0        8.22        2.77      2.24 o 
  19   4   0       22.21       21.45      7.12 o 
  20   4   0       25.56       24.35      5.17 o 
   1   5   0       46.10       39.14      2.56 o 
   2   5   0      135.89      137.25      5.13 o 
   3   5   0      241.30      226.65      8.72 o 
   4   5   0      190.93      190.87      4.88 o 
   5   5   0      150.20      149.83      4.40 o 
   6   5   0        8.68        9.08      1.51 o 
   7   5   0        7.32       10.65      1.46 o 
   8   5   0       75.15       76.95      4.51 o 
   9   5   0       70.24       67.49      4.09 o 
  10   5   0       93.57       94.14      4.87 o 
  11   5   0       14.97       13.65      2.41 o 
  12   5   0        0.92        3.97      1.66 o 
  13   5   0        0.20       -2.24      2.40 o 
  14   5   0       17.10       18.02      3.47 o 
  15   5   0       11.30       11.03      3.44 o 
  16   5   0        1.11        5.51      3.30 o 
  17   5   0        1.23        3.90      2.75 o 
  18   5   0        0.38        6.21      4.57 o 
   0   6   0        5.56        6.18      1.63 o 
   1   6   0        5.03        5.93      1.35 o 
   2   6   0        4.63        5.48      1.34 o 
   3   6   0       58.86       55.56      3.51 o 
   4   6   0       61.36       55.67      3.54 o 
   5   6   0        0.00        3.76      1.71 o 
   6   6   0       13.74       12.54      1.98 o 
   7   6   0       20.86       17.52      2.38 o 
   8   6   0       18.29       17.45      2.54 o 
   9   6   0        0.22        4.21      1.55 o 
  10   6   0        5.80        7.24      2.07 o 
  11   6   0        0.10        2.56      2.71 o 
  12   6   0        5.48        6.42      1.99 o 
  13   6   0        0.02        0.96      2.17 o 
  14   6   0        1.81        1.38      1.63 o 
  15   6   0        4.66        7.96      2.60 o 
  16   6   0        4.92        2.55      2.46 o 
   1   7   0        4.57        4.38      1.24 o 
   2   7   0        1.38        2.17      1.21 o 
   3   7   0        7.74        8.03      1.52 o 
   4   7   0        1.00        3.99      1.76 o 
   5   7   0       17.96       20.86      3.92 o 
   6   7   0       60.11       53.84      5.01 o 
   7   7   0        3.69        5.25      2.18 o 
   8   7   0        6.81        9.67      2.63 o 
   9   7   0       22.86       18.63      3.40 o 
  10   7   0        3.11        3.40      2.11 o 
  11   7   0        5.02       10.79      3.13 o 
  12   7   0       14.43       12.73      4.63 o 
  13   7   0        1.43        3.43      2.35 o 
   0   8   0        0.98        1.16      3.29 o 
   1   8   0       27.32       24.23      4.68 o 
   2   8   0        8.19        9.28      2.92 o 
   3   8   0        0.26        1.18      1.69 o 
   4   8   0       12.36        8.57      2.45 o 
   5   8   0        3.95        4.51      2.30 o 
   6   8   0        0.42        4.30      2.32 o 
   7   8   0       10.11        9.51      2.65 o 
   8   8   0        3.02        5.92      3.87 o 
   9   8   0        0.00       -0.36      2.18 o 
 -22   1   1       11.41        8.51      3.87 o 
 -21   1   1        6.28        5.76      3.38 o 
 -20   1   1       16.86       21.41      4.68 o 
 -19   1   1       12.69       11.92      2.84 o 
 -18   1   1        4.57        7.98      2.30 o 
 -17   1   1       28.46       40.59      4.28 o 
 -16   1   1        0.06        3.30      1.44 o 
 -15   1   1        9.58       12.84      2.01 o 
 -14   1   1      638.06      629.63     11.40 o 
 -13   1   1       66.04       68.42      3.72 o 
 -12   1   1      368.18      377.64      8.22 o 
 -11   1   1        9.92       11.12      1.56 o 
 -10   1   1     2095.73     2284.45     18.46 o 
  -9   1   1      546.92      535.97      7.25 o 
  -8   1   1     2391.34     2492.64     17.93 o 
  -7   1   1     1048.84      977.53      8.85 o 
  -6   1   1      106.82       94.48      2.68 o 
  -5   1   1       80.02       58.98      1.88 o 
  -4   1   1       40.21       60.76      1.80 o 
  -3   1   1       12.44        2.56      0.65 o 
  -2   1   1     1149.15     1241.74      7.65 o 
  -1   1   1      300.32      281.14      3.06 o 
   0   1   1     3954.57     3963.11     24.14 o 
   1   1   1       15.49       21.23      2.07 o 
   2   1   1    17125.41    17263.92     68.23 o 
   3   1   1     1160.44     1054.50      6.24 o 
   4   1   1      412.76      362.14      3.69 o 
   5   1   1     5100.80     4974.29     30.89 o 
   6   1   1      419.27      440.33      5.82 o 
   7   1   1      128.89      126.49      4.57 o 
   8   1   1        0.03        0.24      1.23 o 
   9   1   1      175.81      148.41      5.76 o 
  10   1   1       74.91       76.19      4.98 o 
  11   1   1       42.95       42.75      4.63 o 
  12   1   1      237.75      220.71      7.60 o 
  13   1   1        0.08        2.24      1.11 o 
  14   1   1        2.36        2.29      1.16 o 
  15   1   1      676.28      646.23     20.35 o 
  16   1   1      417.14      397.54     12.69 o 
  17   1   1      273.08      250.33     11.84 o 
  18   1   1       88.25       90.96      6.57 o 
  19   1   1        1.76        0.92      6.21 o 
  20   1   1       19.91       20.72      4.78 o 
  21   1   1        0.43        1.26      3.03 o 
  22   1   1       19.42       23.99      5.52 o 
 -22   2   1       12.43       17.12      5.02 o 
 -21   2   1        0.05        0.92      3.12 o 
 -20   2   1       22.52       22.16      3.54 o 
 -19   2   1        8.26       10.63      3.19 o 
 -18   2   1        0.02       -0.11      1.66 o 
 -17   2   1      103.17       99.22      6.73 o 
 -16   2   1        7.52       10.49      3.05 o 
 -15   2   1        5.49       16.69      4.50 o 
 -14   2   1      104.62      108.60      6.44 o 
 -13   2   1      316.69      297.57      8.44 o 
 -12   2   1       88.02       77.56      3.47 o 
 -11   2   1      181.85      184.49      5.10 o 
 -10   2   1       49.87       49.44      4.50 o 
  -9   2   1       11.00       11.25      1.74 o 
  -8   2   1       20.40       18.84      1.66 o 
  -7   2   1      465.24      453.98      6.15 o 
  -6   2   1      105.57      101.13      2.55 o 
  -5   2   1        2.46        5.47      0.67 o 
  -4   2   1        8.03       12.61      1.01 o 
  -3   2   1      134.04      159.04      2.56 o 
  -2   2   1      914.92      960.23      5.64 o 
  -1   2   1        5.47        3.77      0.58 o 
   0   2   1     4041.08     3960.30     13.45 o 
   1   2   1      286.37      279.56     13.17 o 
   2   2   1     6909.14     7203.56     45.76 o 
   3   2   1        0.09        0.38      0.71 o 
   4   2   1      205.89      199.07      3.78 o 
   5   2   1      554.26      558.30      6.16 o 
   6   2   1      790.97      884.02     15.29 o 
   7   2   1      252.53      261.15      7.44 o 
   8   2   1       88.00       82.50      4.52 o 
   9   2   1      120.46      121.34      5.73 o 
  10   2   1        1.60        0.83      1.39 o 
  11   2   1       70.19       64.92      4.83 o 
  12   2   1      445.61      430.77     12.19 o 
  13   2   1      112.82      107.71      6.45 o 
  14   2   1       27.92       20.23      3.48 o 
  15   2   1       64.86       65.01      7.41 o 
  16   2   1       39.42       41.67      6.08 o 
  17   2   1       10.51       13.86      3.66 o 
  18   2   1       80.61       79.01      6.47 o 
  19   2   1        1.31        0.56      2.07 o 
  20   2   1        0.25        7.94      3.66 o 
  21   2   1        3.83        2.29      3.18 o 
 -21   3   1        7.03       13.21      3.92 o 
 -20   3   1       15.33       15.61      4.13 o 
 -19   3   1       11.76       13.16      3.48 o 
 -18   3   1       22.76       19.84      4.24 o 
 -17   3   1        7.76       14.25      3.14 o 
 -16   3   1        0.00        1.56      2.11 o 
 -15   3   1        7.04       11.42      2.94 o 
 -14   3   1      178.64      169.21      8.15 o 
 -13   3   1      247.40      251.26      9.73 o 
 -12   3   1        0.00        2.05      1.01 o 
 -11   3   1        4.55        4.48      1.12 o 
 -10   3   1      515.34      524.86      8.87 o 
  -9   3   1       25.56       23.58      1.53 o 
  -8   3   1        7.52        7.39      0.83 o 
  -7   3   1      148.58      133.43      2.83 o 
  -6   3   1       65.62       56.16      1.89 o 
  -5   3   1      376.90      379.17      7.10 o 
  -4   3   1       20.22       25.01      1.88 o 
  -3   3   1      738.09      713.83      9.00 o 
  -2   3   1      178.16      178.12      4.44 o 
  -1   3   1      280.54      275.25      4.94 o 
   0   3   1     1090.05     1110.08      8.29 o 
   1   3   1      803.50      798.03      7.86 o 
   2   3   1     1077.33     1065.50     10.10 o 
   3   3   1      247.41      240.46      6.03 o 
   4   3   1       66.86       59.89      3.03 o 
   5   3   1      199.60      212.40      4.78 o 
   6   3   1      482.20      468.54      9.59 o 
   7   3   1        0.54        1.51      0.62 o 
   8   3   1        0.06        3.65      1.65 o 
   9   3   1       58.30       55.22      4.20 o 
  10   3   1       41.66       37.72      3.75 o 
  11   3   1      134.72      116.60      6.38 o 
  12   3   1      201.11      212.22      8.76 o 
  13   3   1        0.27        3.93      1.94 o 
  14   3   1        0.60        3.84      1.71 o 
  15   3   1       16.10       16.35      3.06 o 
  16   3   1       62.68       78.32      8.41 o 
  17   3   1       39.68       45.31      5.16 o 
  18   3   1       13.11       17.17      3.64 o 
  19   3   1        8.94       13.23      3.33 o 
  20   3   1       12.00       15.61      5.59 o 
 -20   4   1        2.35        3.17      2.89 o 
 -19   4   1        0.33        7.56      3.91 o 
 -18   4   1        0.11       -3.52      2.68 o 
 -17   4   1      109.33      110.05     10.21 o 
 -16   4   1       39.57       36.17      7.82 o 
 -15   4   1       79.78       92.20     10.46 o 
 -14   4   1       38.07       42.70      6.13 o 
 -13   4   1      155.68      154.47     10.68 o 
 -12   4   1      194.73      192.62      8.02 o 
 -11   4   1       21.39       19.57      2.31 o 
 -10   4   1      113.20      102.48      4.30 o 
  -9   4   1       16.95       18.26      1.81 o 
  -8   4   1        2.78        1.80      1.24 o 
  -7   4   1       11.01       14.53      1.74 o 
  -6   4   1      123.05      119.38      4.44 o 
  -5   4   1      157.94      147.20      5.37 o 
  -4   4   1        1.60        5.87      1.34 o 
  -3   4   1       12.52       14.36      1.69 o 
  -2   4   1        7.90        6.91      1.63 o 
  -1   4   1       18.25       17.53      2.15 o 
   0   4   1      227.70      238.88      4.87 o 
   1   4   1        4.57       10.61      1.07 o 
   2   4   1      427.97      425.50      5.62 o 
   3   4   1       37.62       40.08      1.70 o 
   4   4   1        2.92        2.67      0.75 o 
   5   4   1       38.04       37.78      2.15 o 
   6   4   1       60.67       65.15      2.95 o 
   7   4   1       10.58       10.15      0.96 o 
   8   4   1        2.99        2.63      0.71 o 
   9   4   1        0.26        5.08      1.80 o 
  10   4   1        0.90        3.45      1.84 o 
  11   4   1        5.45        8.24      2.20 o 
  12   4   1      141.45      149.97      7.50 o 
  13   4   1        7.71       10.34      2.89 o 
  14   4   1        3.29        5.04      2.14 o 
  15   4   1       18.59       19.98      3.43 o 
  16   4   1       10.62        9.06      3.42 o 
  17   4   1        3.63       10.34      3.81 o 
  18   4   1       21.75       26.22      5.53 o 
  19   4   1        0.04        1.62      4.60 o 
 -18   5   1        8.82       12.87      3.55 o 
 -17   5   1       20.51       22.02      3.89 o 
 -16   5   1        9.87        7.41      2.21 o 
 -15   5   1       10.01       15.83      3.54 o 
 -14   5   1       93.33       91.58      7.09 o 
 -13   5   1       69.50       59.47      5.61 o 
 -12   5   1       13.18       10.80      2.39 o 
 -11   5   1        0.27        3.11      1.42 o 
 -10   5   1       11.44       10.96      1.96 o 
  -9   5   1       17.69       13.75      2.08 o 
  -8   5   1       35.98       34.81      2.97 o 
  -7   5   1        0.28        3.69      1.24 o 
  -6   5   1        6.17        6.71      2.33 o 
  -5   5   1       34.26       38.66      2.89 o 
  -4   5   1      213.09      214.49      6.28 o 
  -3   5   1      155.03      156.32      5.75 o 
  -2   5   1      256.87      260.54      7.85 o 
  -1   5   1       13.94       21.65      2.55 o 
   0   5   1        2.79        7.37      1.63 o 
   1   5   1       70.45       62.48      2.63 o 
   2   5   1       16.17       18.73      1.64 o 
   3   5   1       21.53       23.35      1.81 o 
   4   5   1        0.16        0.51      0.61 o 
   5   5   1       62.56       64.40      2.41 o 
   6   5   1        9.76       10.51      1.08 o 
   7   5   1        5.00        6.81      2.34 o 
   8   5   1        9.15        7.34      1.73 o 
   9   5   1       11.52       14.75      2.92 o 
  10   5   1        0.02       -0.98      3.05 o 
  11   5   1       41.18       34.09      5.14 o 
  12   5   1      109.31      112.89      9.37 o 
  13   5   1        4.50        8.67      5.73 o 
  14   5   1        6.15        9.03      5.74 o 
  15   5   1        0.72        9.54      3.94 o 
  16   5   1        6.41        5.03      2.59 o 
  17   5   1        1.07        4.13      2.80 o 
  18   5   1        0.01        3.33      3.19 o 
 -16   6   1       51.21       49.99      5.13 o 
 -15   6   1       34.59       37.07      4.43 o 
 -14   6   1       11.81       14.74      3.06 o 
 -13   6   1        0.11       -0.21      1.72 o 
 -12   6   1       22.35       23.20      2.89 o 
 -11   6   1       44.49       43.13      3.82 o 
 -10   6   1        7.40        7.92      1.91 o 
  -9   6   1       10.30        9.72      1.94 o 
  -8   6   1        0.80        4.00      1.52 o 
  -7   6   1        9.63        8.55      1.58 o 
  -6   6   1       22.49       22.83      2.66 o 
  -5   6   1        7.94        7.65      1.86 o 
  -4   6   1        3.99        4.60      1.79 o 
  -3   6   1       12.75       15.33      2.30 o 
  -2   6   1        1.27        2.90      1.98 o 
  -1   6   1       32.46       31.49      3.12 o 
   0   6   1        1.69        2.65      1.49 o 
   1   6   1        1.03        2.33      1.45 o 
   2   6   1       18.81       17.85      2.17 o 
   3   6   1        1.32        2.96      1.26 o 
   4   6   1        0.16        1.30      1.72 o 
   5   6   1        0.73        0.29      1.53 o 
   6   6   1       24.17       18.44      2.64 o 
   7   6   1        0.01        0.08      1.84 o 
   8   6   1        7.58        3.70      2.44 o 
   9   6   1        0.25        0.53      1.56 o 
  10   6   1        4.87        9.33      2.84 o 
  11   6   1        5.60        6.21      2.51 o 
  12   6   1        7.21        7.16      2.72 o 
  13   6   1        0.01        4.89      4.07 o 
  14   6   1        0.00       -1.55      2.32 o 
  15   6   1        0.14        4.04      4.82 o 
  16   6   1        1.56        5.11      2.56 o 
 -13   7   1        9.09       12.37      5.10 o 
 -12   7   1        7.86       10.17      3.75 o 
 -11   7   1        0.70        6.95      2.58 o 
 -10   7   1        1.38        2.37      1.80 o 
  -9   7   1        0.03        2.93      3.25 o 
  -8   7   1        2.58        0.60      2.01 o 
  -7   7   1        6.03        3.46      2.22 o 
  -6   7   1        1.71        3.47      1.63 o 
  -5   7   1        3.00        6.07      2.99 o 
  -4   7   1       74.64       52.31      5.42 o 
  -3   7   1        2.56        5.79      2.28 o 
  -2   7   1       49.80       45.04      3.85 o 
  -1   7   1       27.72       35.49      3.19 o 
   0   7   1        3.22        5.10      2.67 o 
   1   7   1        3.83        3.01      1.86 o 
   2   7   1        3.94        5.96      2.70 o 
   3   7   1        4.70        3.43      2.33 o 
   4   7   1        4.51        8.88      4.42 o 
   5   7   1       14.99       16.13      3.49 o 
   6   7   1        0.07        1.82      2.23 o 
   7   7   1        1.21       -0.98      1.93 o 
   8   7   1        2.83        9.04      3.46 o 
   9   7   1       19.57       18.42      3.97 o 
  10   7   1        1.26       -1.69      5.36 o 
  11   7   1        3.90        5.21      3.36 o 
  12   7   1        8.55       11.60      3.13 o 
  13   7   1        0.50       -0.34      2.30 o 
  -9   8   1        0.81        3.87      2.28 o 
  -8   8   1        0.32        2.34      2.07 o 
  -7   8   1        0.02       -0.24      2.15 o 
  -6   8   1        1.21        3.28      2.97 o 
  -5   8   1        7.82        9.44      2.96 o 
  -4   8   1        6.48        2.35      2.50 o 
  -3   8   1        0.00        1.33      2.28 o 
  -2   8   1       13.69       14.50      4.67 o 
  -1   8   1       42.68       41.46      8.99 o 
   0   8   1        0.10        4.58      4.23 o 
   1   8   1        3.59        7.65      4.15 o 
   2   8   1       13.52       15.17      4.29 o 
   3   8   1        5.46       12.42      3.83 o 
   4   8   1        5.14       11.00      3.52 o 
   5   8   1        0.14        6.92      3.20 o 
   6   8   1       16.38       18.28      4.19 o 
   7   8   1        2.23        2.86      5.16 o 
   8   8   1       14.87       12.28      3.01 o 
 -22   0   2        0.72        1.69      3.54 o 
 -21   0   2        0.09        0.66      4.04 o 
 -20   0   2        0.40        4.25      3.65 o 
 -19   0   2        0.82        0.81      4.52 o 
 -18   0   2      113.73       95.34     12.48 o 
 -17   0   2       24.14       26.98      4.14 o 
 -16   0   2        0.69        3.23      1.70 o 
 -15   0   2       24.70       25.68      3.73 o 
 -14   0   2       42.36       32.83      4.23 o 
 -13   0   2       99.22      100.03      6.89 o 
 -12   0   2      135.63      107.73      6.88 o 
 -11   0   2      237.64      233.05      9.72 o 
 -10   0   2      109.79      105.84      6.37 o 
  -9   0   2      896.99      963.97     18.20 o 
  -8   0   2     1524.64     1753.55     23.84 o 
  -7   0   2     3296.74     3472.62     32.28 o 
  -6   0   2     1652.16     1706.65     29.63 o 
  -5   0   2     1408.68     1359.09     18.63 o 
  -4   0   2       17.44       19.75      2.02 o 
  -3   0   2      100.97       99.90      4.85 o 
  -2   0   2     3052.99     3056.54     51.76 o 
  -1   0   2       48.18       38.81      7.82 o 
   0   0   2     3459.48     3271.46     36.59 o 
   1   0   2      917.52      878.34     19.09 o 
   2   0   2     1613.33     1564.18     25.00 o 
   3   0   2       73.78       60.56      4.60 o 
   4   0   2        1.88        5.33      1.28 o 
   5   0   2      706.03      680.03     10.28 o 
   6   0   2      189.41      203.95      7.39 o 
   7   0   2     1064.42     1144.90     18.37 o 
   8   0   2     2494.15     2648.71     29.51 o 
   9   0   2      415.19      419.04     12.38 o 
  10   0   2      472.35      434.87     13.29 o 
  11   0   2       42.78       50.96      4.89 o 
  12   0   2       47.45       44.28      7.55 o 
  13   0   2       31.25       40.11      7.51 o 
  14   0   2       51.36       50.96      8.84 o 
  15   0   2      184.17      191.13     16.31 o 
  16   0   2      272.44      277.96     20.33 o 
  17   0   2      457.39      464.70     26.99 o 
  18   0   2      164.48      169.39     16.95 o 
  19   0   2       50.60       56.63     10.60 o 
  20   0   2       38.45       57.14     10.91 o 
  21   0   2        0.15        6.69      5.59 o 
 -22   1   2        1.42        3.06      3.99 o 
 -21   1   2        1.25        6.21      3.86 o 
 -20   1   2        0.00       -2.44      2.44 o 
 -19   1   2        1.98        4.08      2.56 o 
 -18   1   2       22.97       24.63      3.77 o 
 -17   1   2        6.70        5.84      1.92 o 
 -16   1   2       12.02       13.32      2.16 o 
 -15   1   2        0.11        2.61      1.66 o 
 -14   1   2       15.69       16.56      2.25 o 
 -13   1   2       12.05       11.18      1.91 o 
 -12   1   2        5.77        5.52      1.47 o 
 -11   1   2        5.67        7.67      1.49 o 
 -10   1   2        0.33        2.24      1.03 o 
  -9   1   2        9.47       10.62      1.64 o 
  -8   1   2       74.13       94.00      4.46 o 
  -7   1   2       99.14       98.09      4.05 o 
  -6   1   2      573.58      589.52     10.65 o 
  -5   1   2       96.06       85.93      3.32 o 
  -4   1   2       15.05       13.68      0.93 o 
  -3   1   2      503.38      513.83      5.72 o 
  -2   1   2        2.30        2.87      0.92 o 
  -1   1   2     1151.44     1186.72      8.61 o 
   0   1   2      720.07      772.74     10.01 o 
   1   1   2       93.30       97.09      3.61 o 
   2   1   2      635.51      608.26     11.73 o 
   3   1   2      574.69      570.51      7.19 o 
   4   1   2     2498.86     2563.33     13.59 o 
   5   1   2      383.46      357.12      5.84 o 
   6   1   2       84.53       83.90      2.49 o 
   7   1   2        5.35        6.53      1.02 o 
   8   1   2      100.20      114.17      5.57 o 
   9   1   2       79.15       71.06      3.42 o 
  10   1   2       91.55       82.86      5.04 o 
  11   1   2      106.23      104.58      5.96 o 
  12   1   2        5.91        4.88      1.99 o 
  13   1   2       21.67       26.95      3.36 o 
  14   1   2        2.96        5.39      2.56 o 
  15   1   2       35.64       36.83      5.43 o 
  16   1   2        1.23        1.99      5.05 o 
  17   1   2       72.90       89.59      8.58 o 
  18   1   2       18.39       20.12      4.78 o 
  19   1   2        1.93        1.61      3.21 o 
  20   1   2        3.71       -0.30      4.55 o 
  21   1   2        7.68        6.86      3.27 o 
 -21   2   2        2.40        3.77      2.56 o 
 -20   2   2        3.51        7.08      3.19 o 
 -19   2   2        0.24        3.38      3.38 o 
 -18   2   2       32.62       26.63      3.69 o 
 -17   2   2       79.52       81.24      6.32 o 
 -16   2   2       15.82       14.70      3.17 o 
 -15   2   2        0.05        2.81      1.81 o 
 -14   2   2       21.92       21.57      2.44 o 
 -13   2   2        0.34        1.78      1.08 o 
 -12   2   2       99.93       89.47      4.36 o 
 -11   2   2       16.59       14.65      1.88 o 
 -10   2   2       39.55       38.40      2.80 o 
  -9   2   2      119.64      123.02      5.14 o 
  -8   2   2     1063.99     1117.42     14.66 o 
  -7   2   2      270.18      269.71      8.23 o 
  -6   2   2      117.88      127.83      5.40 o 
  -5   2   2      952.67      974.51     11.01 o 
  -4   2   2      272.62      307.60      4.39 o 
  -3   2   2      718.77      765.86      7.36 o 
  -2   2   2     1285.99     1298.92      7.49 o 
  -1   2   2        0.02        2.38      1.17 o 
   0   2   2     1387.58     1395.26     10.01 o 
   1   2   2      102.33      116.72      4.00 o 
   2   2   2     3971.33     3985.14     29.50 o 
   3   2   2      117.96      131.59      6.30 o 
   4   2   2      278.15      262.56      6.72 o 
   5   2   2      375.57      366.73      6.58 o 
   6   2   2       64.63       64.67      2.86 o 
   7   2   2      130.32      122.58      3.40 o 
   8   2   2      755.09      778.75     22.52 o 
   9   2   2       81.58       81.71      6.37 o 
  10   2   2      123.68      107.96      5.98 o 
  11   2   2        1.12        0.64      1.73 o 
  12   2   2        3.25        2.59      2.11 o 
  13   2   2       45.42       49.38      4.68 o 
  14   2   2        1.90        1.40      2.76 o 
  15   2   2       27.85       23.64      3.68 o 
  16   2   2       56.10       56.02      6.64 o 
  17   2   2      248.88      244.76     14.14 o 
  18   2   2       74.95       71.84      8.55 o 
  19   2   2       19.23       26.76     10.59 o 
  20   2   2        3.58        6.36      6.33 o 
  21   2   2        0.25       -1.54     10.50 o 
 -20   3   2        4.10        1.71      3.12 o 
 -19   3   2        0.11        1.91      2.99 o 
 -18   3   2       25.02       29.14      4.48 o 
 -17   3   2       22.52       18.71      3.42 o 
 -16   3   2        9.27       12.68      2.74 o 
 -15   3   2       33.71       32.70      3.98 o 
 -14   3   2        2.42        3.61      1.99 o 
 -13   3   2       70.20       67.66      6.20 o 
 -12   3   2        1.84        2.56      1.41 o 
 -11   3   2       88.15       90.37      4.13 o 
 -10   3   2      100.43       96.38      4.83 o 
  -9   3   2       11.62       12.84      1.97 o 
  -8   3   2       24.14       27.50      2.62 o 
  -7   3   2       49.90       52.26      3.19 o 
  -6   3   2      187.59      187.65      4.63 o 
  -5   3   2        0.04        0.11      0.73 o 
  -4   3   2      291.01      299.60      4.53 o 
  -3   3   2      583.22      596.16      6.95 o 
  -2   3   2       63.23       62.94      2.86 o 
  -1   3   2      530.71      553.77      9.89 o 
   0   3   2      469.34      481.38      8.25 o 
   1   3   2      118.33      123.09      4.91 o 
   2   3   2      890.53      865.99     10.77 o 
   3   3   2      428.97      428.48      7.82 o 
   4   3   2     2400.17     2487.20     22.64 o 
   5   3   2      207.76      214.69      6.58 o 
   6   3   2      192.75      181.21      4.89 o 
   7   3   2       29.14       28.54      1.29 o 
   8   3   2        7.15        7.64      0.78 o 
   9   3   2       53.43       57.09      4.42 o 
  10   3   2      182.57      195.51      8.17 o 
  11   3   2      230.77      219.72      8.90 o 
  12   3   2       67.19       71.45      5.61 o 
  13   3   2        1.64        1.86      2.11 o 
  14   3   2        0.09        2.56      2.15 o 
  15   3   2       54.13       57.13      5.54 o 
  16   3   2        8.52       16.73      3.72 o 
  17   3   2       97.47       99.52      7.68 o 
  18   3   2       70.58       87.09      8.96 o 
  19   3   2       12.01       14.89      4.61 o 
  20   3   2        3.65        5.55      2.62 o 
 -19   4   2        0.43        6.01      4.75 o 
 -18   4   2        2.09        6.09      2.93 o 
 -17   4   2       54.91       48.61      5.77 o 
 -16   4   2       15.99       21.92      3.95 o 
 -15   4   2       19.14       22.72      3.94 o 
 -14   4   2      159.12      171.42      9.51 o 
 -13   4   2        1.34       11.48      3.29 o 
 -12   4   2      249.39      255.45     10.86 o 
 -11   4   2      296.71      296.41      8.75 o 
 -10   4   2        0.06        2.12      1.35 o 
  -9   4   2        1.41        3.67      1.49 o 
  -8   4   2      131.29      122.95      5.22 o 
  -7   4   2       22.12       24.33      2.99 o 
  -6   4   2       15.85       14.90      1.84 o 
  -5   4   2      129.19      117.42      5.67 o 
  -4   4   2      142.31      130.04      4.65 o 
  -3   4   2      191.82      186.85      5.85 o 
  -2   4   2      363.40      354.72      5.39 o 
  -1   4   2       23.41       29.92      2.09 o 
   0   4   2       40.11       41.25      2.05 o 
   1   4   2       76.28       73.26      2.84 o 
   2   4   2     1568.79     1542.96     11.73 o 
   3   4   2      100.64      102.27      3.29 o 
   4   4   2      469.16      426.17     14.03 o 
   5   4   2        0.88        4.32      1.43 o 
   6   4   2       81.44       83.60      4.94 o 
   7   4   2        0.47        3.07      1.05 o 
   8   4   2        1.45        5.27      1.17 o 
   9   4   2        2.60        3.24      1.75 o 
  10   4   2        4.48        8.04      2.36 o 
  11   4   2        1.92        6.16      2.15 o 
  12   4   2       38.78       44.96      4.43 o 
  13   4   2       33.52       37.05      4.41 o 
  14   4   2       79.43       73.04      5.99 o 
  15   4   2        0.57        3.71      1.89 o 
  16   4   2        0.60        6.42      2.70 o 
  17   4   2       58.95       60.08      8.15 o 
  18   4   2        4.83       12.33      3.68 o 
  19   4   2        1.89       -5.89      3.69 o 
 -18   5   2        0.01        1.69      3.00 o 
 -17   5   2        1.31        1.75      2.66 o 
 -16   5   2        0.66        3.93      2.44 o 
 -15   5   2       17.20       16.47      3.51 o 
 -14   5   2       69.16       70.26      5.37 o 
 -13   5   2       38.25       39.79      3.98 o 
 -12   5   2       38.34       47.52      4.90 o 
 -11   5   2       71.99       72.88      6.05 o 
 -10   5   2      150.07      146.88      7.80 o 
  -9   5   2       50.89       48.54      4.61 o 
  -8   5   2        1.41        3.62      1.59 o 
  -7   5   2        1.86        2.91      1.59 o 
  -6   5   2       12.79       14.76      2.14 o 
  -5   5   2       75.11       73.50      3.91 o 
  -4   5   2      181.80      165.82      5.31 o 
  -3   5   2       85.10       83.49      4.18 o 
  -2   5   2       17.55       19.11      2.16 o 
  -1   5   2       24.17       27.92      2.81 o 
   0   5   2        3.64        4.04      0.95 o 
   1   5   2       16.55       16.54      1.49 o 
   2   5   2       75.86       73.84      2.95 o 
   3   5   2       25.55       31.91      2.11 o 
   4   5   2      120.96      108.53      4.46 o 
   5   5   2       44.46       48.49      3.11 o 
   6   5   2       73.41       65.87      3.17 o 
   7   5   2       57.61       49.57      3.45 o 
   8   5   2       36.73       32.73      3.20 o 
   9   5   2        0.46        2.86      1.55 o 
  10   5   2       69.29       71.21      7.23 o 
  11   5   2       94.54       93.29      9.68 o 
  12   5   2       69.29       73.08      7.45 o 
  13   5   2       12.04       11.12      3.63 o 
  14   5   2        0.05        4.33      6.05 o 
  15   5   2        1.06       -2.73      2.70 o 
  16   5   2        3.52        8.56      3.78 o 
  17   5   2        0.01        9.79      4.16 o 
 -15   6   2        5.18       12.14      3.83 o 
 -14   6   2       58.71       62.63      9.79 o 
 -13   6   2        6.33       12.31      4.29 o 
 -12   6   2      211.97      218.95     10.95 o 
 -11   6   2       61.71       56.17      5.15 o 
 -10   6   2       12.40       18.27      3.82 o 
  -9   6   2       11.38       14.06      2.70 o 
  -8   6   2        1.92        8.62      2.03 o 
  -7   6   2        0.40        0.65      1.51 o 
  -6   6   2        6.88        7.33      1.52 o 
  -5   6   2        3.20        2.25      1.66 o 
  -4   6   2        2.70        4.80      1.67 o 
  -3   6   2       19.10       16.79      2.32 o 
  -2   6   2      173.03      171.81      8.34 o 
  -1   6   2        9.86       17.47      2.76 o 
   0   6   2       84.53       75.53      7.08 o 
   1   6   2      276.00      260.68     10.61 o 
   2   6   2       44.14       51.85      5.13 o 
   3   6   2        4.24       16.73      3.59 o 
   4   6   2       80.97       85.67      5.88 o 
   5   6   2       23.70       21.46      3.66 o 
   6   6   2        5.40        9.31      2.90 o 
   7   6   2       21.83       20.91      4.99 o 
   8   6   2       29.98       27.84      3.51 o 
   9   6   2        7.35        5.89      2.56 o 
  10   6   2        3.49        6.82      2.32 o 
  11   6   2       28.68       27.84      4.31 o 
  12   6   2        8.56       10.71      3.41 o 
  13   6   2        9.99       10.48      3.42 o 
  14   6   2       36.57       29.46      5.86 o 
  15   6   2        2.84        8.32      3.88 o 
 -12   7   2       19.16       27.80      6.15 o 
 -11   7   2        2.07        7.45      7.41 o 
 -10   7   2        5.92        6.48      2.68 o 
  -9   7   2        1.05        4.26      2.51 o 
  -8   7   2        3.18       -0.55      2.39 o 
  -7   7   2        0.04        0.44      2.34 o 
  -6   7   2        3.80        2.96      1.85 o 
  -5   7   2        9.41       10.83      4.21 o 
  -4   7   2        2.65        1.80      2.02 o 
  -3   7   2        0.20        6.29      2.42 o 
  -2   7   2        5.63        8.70      4.49 o 
  -1   7   2        5.19        4.01      2.51 o 
   0   7   2        7.62       12.92      3.17 o 
   1   7   2       60.51       48.54      6.30 o 
   2   7   2       12.77       21.46      4.24 o 
   3   7   2       15.65       39.95      7.63 o 
   4   7   2        0.00        4.89      3.23 o 
   5   7   2       30.06       51.60      5.87 o 
   6   7   2       16.63       23.12      6.41 o 
   7   7   2        9.57        3.77      2.47 o 
   8   7   2        3.24        3.00      2.66 o 
   9   7   2        8.78        2.65      5.51 o 
  10   7   2       24.58       19.75      4.84 o 
  11   7   2        8.46        5.81      4.38 o 
  12   7   2        3.43        5.06      2.99 o 
  -7   8   2        0.24        1.10      2.05 o 
  -6   8   2        2.82       -1.26      2.23 o 
  -5   8   2       14.97       12.47      3.75 o 
  -4   8   2        8.28       13.37      3.52 o 
  -3   8   2        6.77        2.25      3.26 o 
  -2   8   2        7.58       10.94      3.24 o 
  -1   8   2        8.26        6.58      3.22 o 
   0   8   2       39.10       42.84      8.20 o 
   1   8   2       59.92       88.93     30.09 o 
   2   8   2        0.06        5.96      4.20 o 
   3   8   2        0.61       13.09      4.45 o 
   4   8   2        1.34        0.68      2.69 o 
   5   8   2        1.49        6.37      2.92 o 
   6   8   2        5.42       11.78      3.94 o 
   7   8   2        9.70       10.40      3.61 o 
 -21   1   3       20.43       21.04      5.41 o 
 -20   1   3        6.65        4.15      5.95 o 
 -19   1   3       42.60       41.29      7.17 o 
 -18   1   3       25.86       22.02      3.87 o 
 -17   1   3       10.37       16.23      3.18 o 
 -16   1   3      230.12      202.33      7.98 o 
 -15   1   3      170.80      153.39      6.80 o 
 -14   1   3       31.93       30.99      3.54 o 
 -13   1   3        6.30        4.88      2.68 o 
 -12   1   3      450.49      467.91     13.81 o 
 -11   1   3       69.92       68.21      4.80 o 
 -10   1   3      125.92      138.27      6.54 o 
  -9   1   3       65.23       76.42      4.24 o 
  -8   1   3        0.27        3.30      1.54 o 
  -7   1   3        6.99        5.72      1.43 o 
  -6   1   3      806.44      833.62     12.45 o 
  -5   1   3      257.76      265.71      5.63 o 
  -4   1   3      828.88      919.62     12.44 o 
  -3   1   3      145.25      170.81      4.41 o 
  -2   1   3      160.35      174.85      3.84 o 
  -1   1   3      605.46      617.48     11.75 o 
   0   1   3     1157.92     1219.35     20.06 o 
   1   1   3     2000.50     2094.47     18.41 o 
   2   1   3       34.22       47.70      2.98 o 
   3   1   3      559.10      559.35     10.94 o 
   4   1   3        0.04        0.59      0.72 o 
   5   1   3       82.15       72.61      2.89 o 
   6   1   3      250.05      254.87      5.48 o 
   7   1   3      375.39      382.08      6.98 o 
   8   1   3      468.77      498.78      8.28 o 
   9   1   3      189.11      213.62      6.52 o 
  10   1   3       25.76       35.13      3.74 o 
  11   1   3        3.39        7.50      2.29 o 
  12   1   3       14.01       16.10      2.76 o 
  13   1   3       55.45       50.39      5.33 o 
  14   1   3        0.40        4.88      2.26 o 
  15   1   3        8.43        6.86      4.02 o 
  16   1   3        3.19        9.35      3.97 o 
  17   1   3       29.68       37.35      6.90 o 
  18   1   3       32.31       31.78      6.30 o 
  19   1   3        6.30       10.92      3.81 o 
  20   1   3       11.81       11.35      5.03 o 
 -20   2   3        7.88       10.79      8.71 o 
 -19   2   3        0.01        3.01      2.30 o 
 -18   2   3        1.03       -1.08      2.28 o 
 -17   2   3        2.30        9.74      3.13 o 
 -16   2   3       10.52       10.12      2.77 o 
 -15   2   3      117.62      108.68      7.65 o 
 -14   2   3      138.44      144.39      6.65 o 
 -13   2   3      103.85      110.48      6.30 o 
 -12   2   3      199.96      200.31      8.86 o 
 -11   2   3      100.82      102.67      5.91 o 
 -10   2   3        2.14        2.03      1.97 o 
  -9   2   3      664.73      658.25     14.60 o 
  -8   2   3       18.82       15.87      1.61 o 
  -7   2   3       43.36       43.30      2.30 o 
  -6   2   3      245.99      249.34      6.15 o 
  -5   2   3      426.98      443.19      9.05 o 
  -4   2   3      750.32      769.58     10.08 o 
  -3   2   3      438.46      450.20      6.82 o 
  -2   2   3       30.57       41.63      2.08 o 
  -1   2   3       25.02       26.96      1.82 o 
   0   2   3      242.02      272.57      6.58 o 
   1   2   3       27.98       25.74      3.31 o 
   2   2   3       87.38       91.21      3.84 o 
   3   2   3      187.19      192.88      6.91 o 
   4   2   3       14.25       16.95      2.02 o 
   5   2   3       80.32       85.05      3.82 o 
   6   2   3       25.40       32.68      2.84 o 
   7   2   3      136.33      146.20      5.92 o 
   8   2   3      121.57      117.62      4.80 o 
   9   2   3      119.11      122.46      8.05 o 
  10   2   3       16.23       14.77      2.60 o 
  11   2   3        0.42        2.41      2.28 o 
  12   2   3        6.84        7.50      2.34 o 
  13   2   3       36.17       32.33      4.23 o 
  14   2   3       23.20       20.97      3.69 o 
  15   2   3       36.18       41.99      4.82 o 
  16   2   3        2.21        4.66      2.53 o 
  17   2   3       32.72       25.72      5.22 o 
  18   2   3       18.92       16.70      9.15 o 
  19   2   3       31.25       34.47      6.33 o 
  20   2   3       19.11       15.22      4.94 o 
 -20   3   3        0.23        0.01      2.64 o 
 -19   3   3        3.17       10.13      3.54 o 
 -18   3   3        3.72        5.88      2.66 o 
 -17   3   3       13.43       19.79      4.24 o 
 -16   3   3        2.55        6.28      3.03 o 
 -15   3   3       80.06       95.82      9.53 o 
 -14   3   3        0.18       -0.68      1.63 o 
 -13   3   3        3.92        0.76      1.60 o 
 -12   3   3      919.16      897.64     20.20 o 
 -11   3   3       23.40       17.90      2.98 o 
 -10   3   3        3.27        5.76      1.72 o 
  -9   3   3        3.10        4.92      1.33 o 
  -8   3   3       14.35       12.28      1.52 o 
  -7   3   3       67.98       62.87      3.10 o 
  -6   3   3      816.64      829.70     10.58 o 
  -5   3   3       95.56       99.78      3.33 o 
  -4   3   3       23.03       23.10      1.96 o 
  -3   3   3      125.01      111.29      3.91 o 
  -2   3   3      503.19      522.96     10.41 o 
  -1   3   3      267.79      265.22      7.18 o 
   0   3   3      222.07      228.76     11.15 o 
   1   3   3        9.67       10.61      1.53 o 
   2   3   3       25.86       25.40      1.75 o 
   3   3   3      401.38      401.54      8.99 o 
   4   3   3      963.71      954.68     15.54 o 
   5   3   3       50.65       53.42      4.02 o 
   6   3   3      154.15      139.91      6.14 o 
   7   3   3      302.45      294.41      8.42 o 
   8   3   3        0.53        4.73      1.44 o 
   9   3   3       42.26       38.21      3.87 o 
  10   3   3       23.23       20.54      3.20 o 
  11   3   3       26.79       26.98      3.64 o 
  12   3   3        1.11        3.41      2.76 o 
  13   3   3        8.89        8.39      2.66 o 
  14   3   3       10.04       14.06      3.28 o 
  15   3   3        0.10        3.86      5.03 o 
  16   3   3       10.49        6.93      2.57 o 
  17   3   3       25.87       36.35      5.09 o 
  18   3   3        1.25        7.52      2.96 o 
  19   3   3       63.91       62.33      8.32 o 
 -18   4   3       20.24       23.87      6.16 o 
 -17   4   3       24.38       35.90      6.11 o 
 -16   4   3       20.48       22.01      7.20 o 
 -15   4   3       40.24       44.39      6.70 o 
 -14   4   3       19.38       17.79      4.45 o 
 -13   4   3        9.88       12.31      5.27 o 
 -12   4   3      231.07      218.58      9.43 o 
 -11   4   3       53.82       47.93      6.09 o 
 -10   4   3       21.96       19.49      2.32 o 
  -9   4   3       53.90       47.24      4.36 o 
  -8   4   3        0.08        1.94      1.02 o 
  -7   4   3       50.59       49.90      2.81 o 
  -6   4   3      187.04      171.10      4.83 o 
  -5   4   3        0.95        2.99      0.99 o 
  -4   4   3       52.60       48.72      2.49 o 
  -3   4   3       46.57       46.96      3.26 o 
  -2   4   3       21.85       21.45      3.02 o 
  -1   4   3      133.24      126.93      5.94 o 
   0   4   3      596.43      598.02     10.73 o 
   1   4   3       63.23       76.67      3.94 o 
   2   4   3       25.63       28.87      2.50 o 
   3   4   3      250.87      237.78      6.32 o 
   4   4   3      376.55      373.01      8.00 o 
   5   4   3       19.27       20.57      2.34 o 
   6   4   3        3.66        2.65      2.01 o 
   7   4   3       41.60       38.73      3.69 o 
   8   4   3        0.06        1.64      1.68 o 
   9   4   3        2.42        5.03      2.06 o 
  10   4   3       64.80       57.97      5.05 o 
  11   4   3        7.57       13.81      2.95 o 
  12   4   3       18.19       19.34      3.43 o 
  13   4   3       70.89       66.56      5.99 o 
  14   4   3        0.62        1.42      2.02 o 
  15   4   3        9.23        4.34      2.65 o 
  16   4   3        0.03       10.22      3.25 o 
  17   4   3       25.32       27.75      4.60 o 
 -17   5   3        0.03       -0.04      6.62 o 
 -16   5   3        0.73        0.55      3.30 o 
 -15   5   3        1.51        7.48      3.70 o 
 -14   5   3        2.74        2.81      2.46 o 
 -13   5   3       50.44       51.73      6.84 o 
 -12   5   3      240.92      258.38     14.65 o 
 -11   5   3       42.23       47.75      6.82 o 
 -10   5   3      112.44      114.61      9.73 o 
  -9   5   3       34.67       38.53      3.82 o 
  -8   5   3       26.90       25.06      3.26 o 
  -7   5   3       26.06       23.14      3.02 o 
  -6   5   3       25.92       29.50      3.13 o 
  -5   5   3        0.01        1.53      1.32 o 
  -4   5   3        0.28        4.28      2.23 o 
  -3   5   3       14.22       18.21      3.33 o 
  -2   5   3        2.83        4.88      2.14 o 
  -1   5   3       10.63       14.97      3.05 o 
   0   5   3       52.11       46.42      5.37 o 
   1   5   3       92.73       85.48      4.88 o 
   2   5   3       22.88       25.61      2.85 o 
   3   5   3      477.85      476.03     13.53 o 
   4   5   3      611.23      581.83     10.72 o 
   5   5   3        7.60       21.33      2.97 o 
   6   5   3      157.00      142.95      5.56 o 
   7   5   3        5.78        8.33      1.78 o 
   8   5   3        2.84        2.85      1.56 o 
   9   5   3       11.15       10.65      2.41 o 
  10   5   3        9.70        8.94      3.15 o 
  11   5   3        4.53        3.29      2.95 o 
  12   5   3        1.17        1.29      2.47 o 
  13   5   3        7.62       14.42      8.29 o 
  14   5   3       17.50       21.09      5.85 o 
  15   5   3        3.14        6.69      3.55 o 
  16   5   3        1.11        9.19      8.53 o 
 -14   6   3        1.07        4.49      3.36 o 
 -13   6   3        0.02        4.53      3.77 o 
 -12   6   3       16.52       23.42      4.54 o 
 -11   6   3       12.61       20.79      4.24 o 
 -10   6   3        0.02        2.68      5.09 o 
  -9   6   3        5.08        4.49      2.40 o 
  -8   6   3        2.57        6.70      3.05 o 
  -7   6   3       30.59       33.23      3.69 o 
  -6   6   3       14.71       14.77      2.81 o 
  -5   6   3       14.76       21.96      6.98 o 
  -4   6   3        0.51       -0.29      1.89 o 
  -3   6   3        1.10        3.98      3.37 o 
  -2   6   3       36.75       33.85      4.31 o 
  -1   6   3       64.96       67.11      5.97 o 
   0   6   3       83.68       80.51      7.77 o 
   1   6   3       59.86       63.78      5.69 o 
   2   6   3        2.21        7.58      2.38 o 
   3   6   3       65.03       76.03      5.16 o 
   4   6   3       88.90       90.43      5.47 o 
   5   6   3        7.39       12.67      3.28 o 
   6   6   3        0.51        1.47      2.20 o 
   7   6   3        0.17        2.21      2.13 o 
   8   6   3        4.63        1.90      2.39 o 
   9   6   3       11.15       16.00      3.77 o 
  10   6   3        4.41        8.11      3.21 o 
  11   6   3        0.54       -2.76      2.08 o 
  12   6   3        9.43        6.39      3.86 o 
  13   6   3        3.34        2.28      2.91 o 
 -11   7   3       44.68       51.72     24.73 o 
 -10   7   3       48.31       46.63      7.79 o 
  -9   7   3        2.73        3.08      2.02 o 
  -8   7   3       37.51       38.80      6.69 o 
  -7   7   3       61.09       75.91     11.99 o 
  -6   7   3        5.29        5.64      3.27 o 
  -5   7   3        9.48       12.41      3.91 o 
  -4   7   3        1.10        1.65      2.95 o 
  -3   7   3        3.48       -1.26      2.48 o 
  -2   7   3        6.81        8.30      2.81 o 
  -1   7   3       24.04       29.18      5.67 o 
   0   7   3       19.49       31.02      4.97 o 
   1   7   3        2.93        4.64      3.50 o 
   2   7   3       29.03       55.40     17.63 o 
   3   7   3       82.13      172.68     22.45 o 
   4   7   3       81.97       95.15     14.19 o 
   5   7   3        3.76       27.13      4.99 o 
   6   7   3        5.30        6.16      2.51 o 
   7   7   3        0.00        6.62      2.79 o 
   8   7   3        0.33        4.00      3.21 o 
   9   7   3        0.64        8.95      3.11 o 
  10   7   3        1.05        3.46      3.71 o 
  -5   8   3        0.55       10.21      4.43 o 
  -4   8   3        0.34       -0.50      3.10 o 
  -3   8   3        0.12        4.21      2.79 o 
  -2   8   3        5.15        6.44      2.94 o 
  -1   8   3        1.13        1.37      2.43 o 
   0   8   3        0.22        5.81      4.01 o 
   1   8   3        2.14        9.31      5.55 o 
   2   8   3        0.00        6.18      8.44 o 
   3   8   3        0.08       -3.54      2.86 o 
   4   8   3        0.03        0.46      2.60 o 
 -20   0   4        0.27        4.08      4.71 o 
 -19   0   4        7.26       14.02      7.67 o 
 -18   0   4       11.47       12.83      3.84 o 
 -17   0   4        9.31        3.74      5.23 o 
 -16   0   4        1.59        1.98      1.86 o 
 -15   0   4       57.98       58.58      6.78 o 
 -14   0   4      203.82      185.71     11.57 o 
 -13   0   4      200.90      183.55     10.93 o 
 -12   0   4      151.29      155.53      9.98 o 
 -11   0   4      562.36      575.50     18.41 o 
 -10   0   4      947.17      962.18     23.12 o 
  -9   0   4       38.34       41.21      4.97 o 
  -8   0   4       74.10       51.22      7.43 o 
  -7   0   4        4.95        3.78      2.49 o 
  -6   0   4       41.88       38.31      4.51 o 
  -5   0   4        8.13        4.38      2.34 o 
  -4   0   4        1.49        0.66      1.61 o 
  -3   0   4      635.48      572.53     14.64 o 
  -2   0   4      551.77      552.10     17.33 o 
  -1   0   4      694.79      698.57     24.57 o 
   0   0   4     1952.64     2157.30     43.59 o 
   1   0   4      518.70      555.68     22.07 o 
   2   0   4        7.06       11.04      1.51 o 
   3   0   4      592.89      559.33     21.88 o 
   4   0   4      178.36      179.43     12.45 o 
   5   0   4      579.41      553.19     14.12 o 
   6   0   4      102.93       95.64      6.06 o 
   7   0   4       62.61       53.78      4.07 o 
   8   0   4      499.33      484.92     12.00 o 
   9   0   4       66.42       64.28      5.66 o 
  10   0   4      250.35      269.54     11.76 o 
  11   0   4       14.06       16.26      3.37 o 
  12   0   4       28.30       31.94      4.59 o 
  13   0   4        1.82       -0.37      4.79 o 
  14   0   4       35.18       32.96      4.89 o 
  15   0   4      355.34      369.23     25.17 o 
  16   0   4        0.55        3.97      3.79 o 
  17   0   4       13.85       27.03      8.61 o 
  18   0   4       17.68       12.65      5.88 o 
  19   0   4       13.59       16.10      7.46 o 
 -20   1   4        1.63        1.46      2.97 o 
 -19   1   4        4.24        4.61      2.32 o 
 -18   1   4        5.94        7.51      2.70 o 
 -17   1   4        3.52        6.92      3.24 o 
 -16   1   4        7.38       10.75      2.47 o 
 -15   1   4        0.16        1.21      1.53 o 
 -14   1   4       28.41       25.83      3.31 o 
 -13   1   4        2.55        5.05      1.97 o 
 -12   1   4       65.01       64.36      4.59 o 
 -11   1   4       29.41       28.71      3.19 o 
 -10   1   4      329.97      334.16      9.75 o 
  -9   1   4        8.90        8.80      1.89 o 
  -8   1   4        0.18        2.83      1.69 o 
  -7   1   4       90.87       87.77      4.77 o 
  -6   1   4        7.95        9.66      1.89 o 
  -5   1   4        3.46        3.04      1.12 o 
  -4   1   4       53.98       58.36      2.93 o 
  -3   1   4      123.74      123.47      3.61 o 
  -2   1   4       89.54       88.09      3.31 o 
  -1   1   4        0.12        2.60      1.71 o 
   0   1   4       34.27       41.28      4.99 o 
   1   1   4       45.16       45.12      4.66 o 
   2   1   4        9.93       11.06      2.79 o 
   3   1   4      113.66      116.42      7.22 o 
   4   1   4       31.04       29.43      2.65 o 
   5   1   4      134.08      138.68      4.93 o 
   6   1   4       63.53       61.83      3.19 o 
   7   1   4        4.82        5.74      1.33 o 
   8   1   4       18.27       16.99      1.94 o 
   9   1   4        8.39       12.65      1.66 o 
  10   1   4       59.65       61.42      3.99 o 
  11   1   4        1.00        1.79      1.22 o 
  12   1   4       32.63       36.24      5.67 o 
  13   1   4       29.28       28.78      3.92 o 
  14   1   4        2.29        1.62      3.28 o 
  15   1   4        0.12        2.90      2.21 o 
  16   1   4        5.73        8.65      2.91 o 
  17   1   4        0.98        5.07      4.10 o 
  18   1   4        0.06        4.83      4.15 o 
  19   1   4        9.96       19.24      6.03 o 
 -19   2   4        5.38       10.36      4.00 o 
 -18   2   4        6.48        9.92      5.51 o 
 -17   2   4        1.15        3.66      2.98 o 
 -16   2   4        7.19        8.46      2.96 o 
 -15   2   4        3.71        2.28      2.12 o 
 -14   2   4       37.32       36.40      4.83 o 
 -13   2   4       73.01       81.00      5.23 o 
 -12   2   4       32.71       31.60      3.82 o 
 -11   2   4      138.75      127.60      6.42 o 
 -10   2   4     1030.16     1015.57     17.26 o 
  -9   2   4       14.86       15.30      2.30 o 
  -8   2   4        2.31        5.11      1.77 o 
  -7   2   4      116.58      117.86      5.55 o 
  -6   2   4        7.46       10.22      1.93 o 
  -5   2   4       48.63       48.21      3.03 o 
  -4   2   4       30.00       37.15      2.55 o 
  -3   2   4      136.78      134.24      3.98 o 
  -2   2   4        6.85        6.82      1.92 o 
  -1   2   4        0.04        0.48      0.84 o 
   0   2   4     1061.46     1142.21     17.81 o 
   1   2   4      115.85      122.85      7.89 o 
   2   2   4       94.40       87.76      4.01 o 
   3   2   4        0.00        1.57      1.08 o 
   4   2   4       24.22       18.57      1.78 o 
   5   2   4      307.00      270.18      5.43 o 
   6   2   4      131.84      118.70      3.85 o 
   7   2   4        0.52        3.53      1.69 o 
   8   2   4       34.81       33.82      3.50 o 
   9   2   4       12.35       16.73      2.26 o 
  10   2   4      135.94      135.85      5.98 o 
  11   2   4       50.88       50.38      5.00 o 
  12   2   4       49.39       49.36      5.05 o 
  13   2   4       17.70       19.20      3.56 o 
  14   2   4       11.94       15.50      3.41 o 
  15   2   4      166.92      158.75      9.85 o 
  16   2   4        4.72        9.96      3.06 o 
  17   2   4       11.26       14.37      3.60 o 
  18   2   4        8.52       11.71      3.53 o 
 -18   3   4        2.84        8.05      4.38 o 
 -17   3   4        0.94        4.47      3.85 o 
 -16   3   4        8.21        5.82      2.81 o 
 -15   3   4        0.00        3.23      2.22 o 
 -14   3   4       25.12       21.52      3.02 o 
 -13   3   4        6.40        4.26      1.86 o 
 -12   3   4       41.92       43.50      3.92 o 
 -11   3   4       34.57       38.06      3.68 o 
 -10   3   4      519.34      515.95     12.51 o 
  -9   3   4        4.39        7.60      2.33 o 
  -8   3   4       57.81       58.09      4.11 o 
  -7   3   4       44.10       43.98      3.56 o 
  -6   3   4       21.57       21.97      2.29 o 
  -5   3   4        6.80        9.24      1.43 o 
  -4   3   4        4.51        5.57      1.39 o 
  -3   3   4       46.35       52.26      3.80 o 
  -2   3   4       49.32       52.27      4.44 o 
  -1   3   4        1.16        4.28      1.93 o 
   0   3   4        8.60       12.50      2.47 o 
   1   3   4        7.75       13.73      2.62 o 
   2   3   4       22.09       25.27      2.28 o 
   3   3   4      234.42      234.63      6.53 o 
   4   3   4      157.44      155.71      5.51 o 
   5   3   4      674.65      674.93     16.37 o 
   6   3   4        2.55        3.25      1.57 o 
   7   3   4       69.87       73.72      4.92 o 
   8   3   4       36.76       36.76      5.54 o 
   9   3   4       72.12       78.99      5.93 o 
  10   3   4       26.77       30.85      4.08 o 
  11   3   4       13.08       18.92      3.44 o 
  12   3   4      112.01      118.02      7.80 o 
  13   3   4       57.74       63.47      5.86 o 
  14   3   4        0.06        1.37      1.86 o 
  15   3   4        7.72        9.87      3.37 o 
  16   3   4        4.28        3.48      2.20 o 
  17   3   4        3.21        3.80      3.00 o 
 -17   4   4        0.13        1.47      3.22 o 
 -16   4   4        1.51        1.20      5.62 o 
 -15   4   4        0.48       -0.38      2.58 o 
 -14   4   4        0.44        6.89      3.56 o 
 -13   4   4        0.10        3.04      3.77 o 
 -12   4   4        0.09        3.86      2.37 o 
 -11   4   4        5.55        6.33      2.46 o 
 -10   4   4      296.63      287.81     11.54 o 
  -9   4   4       16.02       15.14      3.04 o 
  -8   4   4        9.26        8.08      2.13 o 
  -7   4   4      183.79      182.06      7.68 o 
  -6   4   4       29.77       29.31      3.31 o 
  -5   4   4        4.65        7.88      1.94 o 
  -4   4   4       55.80       58.96      3.87 o 
  -3   4   4        1.09        3.72      1.48 o 
  -2   4   4       45.42       53.83      3.99 o 
  -1   4   4       80.07       90.43      5.09 o 
   0   4   4       72.55       84.85      5.30 o 
   1   4   4        0.02        4.85      2.00 o 
   2   4   4       21.01       23.61      2.48 o 
   3   4   4      230.97      227.17      6.99 o 
   4   4   4       21.29       23.33      2.49 o 
   5   4   4      154.92      148.84      5.52 o 
   6   4   4      175.32      183.97      6.70 o 
   7   4   4       11.46        8.88      2.16 o 
   8   4   4       16.32       10.18      3.41 o 
   9   4   4       90.91       95.77      6.77 o 
  10   4   4       24.20       25.80      3.86 o 
  11   4   4       39.17       39.79      4.89 o 
  12   4   4       12.89       15.45      3.30 o 
  13   4   4        6.57        3.66      2.25 o 
  14   4   4        2.16        2.27      2.25 o 
  15   4   4       10.06        7.67      2.85 o 
  16   4   4        1.71        4.10      2.50 o 
 -15   5   4        0.00       -0.33      4.11 o 
 -14   5   4        1.47        1.38      3.55 o 
 -13   5   4        5.81        5.67      5.42 o 
 -12   5   4        3.72        6.37      3.22 o 
 -11   5   4        0.20        5.51      3.26 o 
 -10   5   4       28.08       24.35      3.41 o 
  -9   5   4        2.24        4.42      2.02 o 
  -8   5   4       38.09       36.14      3.86 o 
  -7   5   4       25.30       23.48      3.17 o 
  -6   5   4        1.80        1.35      1.54 o 
  -5   5   4       30.60       31.70      3.95 o 
  -4   5   4       46.64       41.32      4.73 o 
  -3   5   4        4.82        2.08      3.32 o 
  -2   5   4        1.71        2.36      2.92 o 
  -1   5   4       14.76       17.65      3.78 o 
   0   5   4       61.87       62.46      6.94 o 
   1   5   4       75.66       78.38      8.33 o 
   2   5   4       83.79       89.60      5.71 o 
   3   5   4       12.96       14.75      2.03 o 
   4   5   4       74.08       73.37      5.75 o 
   5   5   4      294.99      277.05     11.89 o 
   6   5   4      140.34      148.19      8.53 o 
   7   5   4       25.04       29.43      4.26 o 
   8   5   4        0.03        4.25      2.14 o 
   9   5   4       23.91       24.62      3.73 o 
  10   5   4        8.13        9.98      2.99 o 
  11   5   4       36.79       45.74      4.95 o 
  12   5   4       43.01       43.94      7.45 o 
  13   5   4        6.31        9.39      4.22 o 
  14   5   4        1.34        9.39      5.42 o 
 -13   6   4        1.21       -2.09      2.45 o 
 -12   6   4        0.01        5.25      4.36 o 
 -11   6   4        3.86        9.67      3.41 o 
 -10   6   4        3.17        5.62      3.11 o 
  -9   6   4       26.39       27.55      4.73 o 
  -8   6   4        3.59        8.21      2.93 o 
  -7   6   4       10.46       11.75      3.52 o 
  -6   6   4       83.19       67.18      8.35 o 
  -5   6   4       26.04       47.75     27.13 o 
  -4   6   4       10.67        9.63      3.26 o 
  -3   6   4        1.20        2.86      1.98 o 
  -2   6   4        0.11        3.93      4.46 o 
  -1   6   4        1.41        6.15      3.23 o 
   0   6   4        5.49        4.37      2.88 o 
   1   6   4        7.82        9.72      3.03 o 
   2   6   4        0.20        7.38      2.71 o 
   3   6   4       25.90       20.70      3.43 o 
   4   6   4       52.95       67.69      8.17 o 
   5   6   4       44.08       47.66      6.81 o 
   6   6   4      109.15       97.34     10.06 o 
   7   6   4        1.77        4.43      3.95 o 
   8   6   4        1.53        7.71      4.08 o 
   9   6   4       30.26       35.36      6.25 o 
  10   6   4        0.05        7.15      4.16 o 
  11   6   4        0.64       10.00      4.61 o 
  -8   7   4        4.32       13.88     10.57 o 
  -7   7   4       13.72       12.11      7.11 o 
  -6   7   4        0.26        1.24      2.85 o 
  -5   7   4        0.02        3.00      2.96 o 
  -4   7   4        0.55        4.87      2.40 o 
  -3   7   4        0.45        2.10      2.43 o 
  -2   7   4        0.26       -0.07      2.55 o 
  -1   7   4        4.71        8.16      6.05 o 
   0   7   4        3.02        1.05      2.22 o 
   1   7   4        1.55       -0.70      2.20 o 
   2   7   4        4.27        8.05      3.90 o 
   3   7   4        8.70       15.46      4.84 o 
   4   7   4        0.09        9.38      5.38 o 
   5   7   4        1.63        6.15      3.71 o 
   6   7   4       61.37       67.56      8.87 o 
   7   7   4        0.00        3.23      3.32 o 
 -18   1   5       14.00       20.28      3.95 o 
 -17   1   5       44.11       54.45      6.09 o 
 -16   1   5       17.92       18.90      2.97 o 
 -15   1   5       21.43       25.65      3.74 o 
 -14   1   5       14.80       12.67      2.67 o 
 -13   1   5        6.56        7.23      2.08 o 
 -12   1   5       58.20       59.08      4.73 o 
 -11   1   5       34.15       30.96      3.50 o 
 -10   1   5     1131.52     1108.93     19.25 o 
  -9   1   5      457.16      463.33     12.37 o 
  -8   1   5     1323.25     1307.30     20.09 o 
  -7   1   5        4.28        8.84      2.25 o 
  -6   1   5      223.05      223.06      8.91 o 
  -5   1   5       85.36       90.70      4.19 o 
  -4   1   5      308.19      302.18      6.08 o 
  -3   1   5       65.67       64.28      3.69 o 
  -2   1   5       62.92       56.44      3.89 o 
  -1   1   5      130.77      129.99      6.12 o 
   0   1   5      173.05      185.63     10.51 o 
   1   1   5      308.93      302.22     14.01 o 
   2   1   5      299.00      320.35     13.43 o 
   3   1   5        6.05        6.85      3.61 o 
   4   1   5       78.63       68.64      6.33 o 
   5   1   5      972.69      949.71     14.35 o 
   6   1   5       54.16       57.43      3.67 o 
   7   1   5      212.38      212.79      6.40 o 
   8   1   5       69.98       78.41      5.29 o 
   9   1   5       47.97       45.32      3.97 o 
  10   1   5        8.90       12.15      2.32 o 
  11   1   5       21.21       21.44      3.57 o 
  12   1   5       27.47       33.07      5.70 o 
  13   1   5        6.00        7.45      3.37 o 
  14   1   5       18.81       19.13      3.72 o 
  15   1   5       78.27       68.77      8.32 o 
  16   1   5        1.59       -0.75      3.15 o 
  17   1   5       61.58       68.28      8.82 o 
 -18   2   5       24.03       25.76      5.87 o 
 -17   2   5       10.99       10.64      2.89 o 
 -16   2   5       16.87       19.03      3.03 o 
 -15   2   5       10.41       11.58      3.51 o 
 -14   2   5       35.22       32.53      3.89 o 
 -13   2   5        9.14        5.95      2.21 o 
 -12   2   5       61.79       58.02      4.91 o 
 -11   2   5        1.75        1.39      1.34 o 
 -10   2   5       33.50       36.40      3.84 o 
  -9   2   5        0.51        1.28      1.78 o 
  -8   2   5       67.92       70.20      5.00 o 
  -7   2   5        6.90        6.58      2.08 o 
  -6   2   5       69.33       62.64      4.47 o 
  -5   2   5      128.76      122.08      6.07 o 
  -4   2   5        1.57        1.63      1.25 o 
  -3   2   5        0.00        0.45      1.44 o 
  -2   2   5        3.69        5.36      2.19 o 
  -1   2   5       27.11       20.98      2.95 o 
   0   2   5      200.82      201.82      8.33 o 
   1   2   5      451.64      437.92     12.30 o 
   2   2   5        0.25        7.60      2.99 o 
   3   2   5       12.90       12.78      4.09 o 
   4   2   5       29.37       24.79      4.03 o 
   5   2   5      620.88      565.93     19.75 o 
   6   2   5        0.14        0.25      1.53 o 
   7   2   5        8.74        8.64      2.10 o 
   8   2   5      109.51      110.30      6.68 o 
   9   2   5        2.74        3.24      1.55 o 
  10   2   5        7.32        3.19      1.68 o 
  11   2   5       15.73       16.49      3.46 o 
  12   2   5       26.83       38.92      7.48 o 
  13   2   5        0.15       -1.53      1.98 o 
  14   2   5        5.31        9.15      2.96 o 
  15   2   5        0.02        0.06      1.96 o 
  16   2   5        2.64        6.42      3.18 o 
 -17   3   5        3.31        4.33      4.73 o 
 -16   3   5        0.08        4.04      2.54 o 
 -15   3   5        0.05       -0.48      1.80 o 
 -14   3   5       57.51       53.43      4.89 o 
 -13   3   5        0.11        2.19      2.16 o 
 -12   3   5        2.00        3.02      2.07 o 
 -11   3   5        1.13        3.59      2.00 o 
 -10   3   5       41.26       40.24      3.88 o 
  -9   3   5       10.08       14.39      2.83 o 
  -8   3   5      183.26      169.93      6.55 o 
  -7   3   5        0.96        1.88      1.77 o 
  -6   3   5        0.06        1.82      1.30 o 
  -5   3   5      132.35      115.52      4.53 o 
  -4   3   5       86.34       88.64      4.90 o 
  -3   3   5        5.65        7.11      2.37 o 
  -2   3   5       42.59       45.94      4.29 o 
  -1   3   5        8.22        5.98      1.81 o 
   0   3   5       17.01       20.40      3.09 o 
   1   3   5       11.44       15.58      2.93 o 
   2   3   5       54.43       58.53      5.05 o 
   3   3   5       71.58       76.75      4.89 o 
   4   3   5      132.99      127.38      7.36 o 
   5   3   5      371.93      353.98     10.04 o 
   6   3   5       10.07       17.02      3.16 o 
   7   3   5       65.02       59.56      5.07 o 
   8   3   5        1.59        5.14      2.78 o 
   9   3   5       10.07       15.47      3.11 o 
  10   3   5       14.54       18.03      3.33 o 
  11   3   5       66.32       73.49      7.79 o 
  12   3   5        5.62       12.28      3.63 o 
  13   3   5        7.95        9.06      2.81 o 
  14   3   5       11.25        9.25      4.10 o 
  15   3   5       12.03       15.36      3.94 o 
 -15   4   5       14.48       20.04      5.41 o 
 -14   4   5       23.29       27.74      5.63 o 
 -13   4   5        4.94        3.67      2.35 o 
 -12   4   5        0.04        1.58      2.92 o 
 -11   4   5        3.03        4.14      1.95 o 
 -10   4   5        6.10        5.24      1.88 o 
  -9   4   5       19.74       23.94      3.47 o 
  -8   4   5       17.88       13.99      2.98 o 
  -7   4   5       86.93       77.48      5.46 o 
  -6   4   5      108.20       99.36      6.05 o 
  -5   4   5       78.39       74.08      4.97 o 
  -4   4   5       11.53        6.97      2.40 o 
  -3   4   5       88.91       77.67      5.03 o 
  -2   4   5      110.70      112.66      7.14 o 
  -1   4   5      120.83      120.45      7.41 o 
   0   4   5       98.78      105.74      6.98 o 
   1   4   5       61.85       59.25      4.37 o 
   2   4   5       31.63       29.52      3.97 o 
   3   4   5       14.18       15.74      3.09 o 
   4   4   5       54.25       54.25      4.34 o 
   5   4   5      191.69      184.21      7.88 o 
   6   4   5        8.64       13.12      2.84 o 
   7   4   5       35.73       33.71      5.16 o 
   8   4   5       11.13        7.17      3.32 o 
   9   4   5        0.36        2.28      3.80 o 
  10   4   5        5.38        6.74      2.39 o 
  11   4   5        0.84        2.29      2.24 o 
  12   4   5        5.65        7.23      2.84 o 
  13   4   5        0.34        2.79      2.86 o 
  14   4   5        0.04       -2.69      3.19 o 
 -13   5   5        4.08       11.58      3.94 o 
 -12   5   5        9.27        7.63      3.36 o 
 -11   5   5        0.78        2.34      3.13 o 
 -10   5   5        4.69        5.93      2.10 o 
  -9   5   5        0.09        3.80      2.41 o 
  -8   5   5        6.63        6.99      2.24 o 
  -7   5   5        0.05        1.37      1.89 o 
  -6   5   5        0.29        5.37      2.80 o 
  -5   5   5       97.89       95.74      6.11 o 
  -4   5   5       55.94       51.10      4.66 o 
  -3   5   5        0.56        1.32      1.98 o 
  -2   5   5        3.81        6.93      4.42 o 
  -1   5   5        7.58        8.63      3.39 o 
   0   5   5        6.37        8.40      3.94 o 
   1   5   5        0.35        2.94      2.41 o 
   2   5   5       11.39       10.10      4.82 o 
   3   5   5        1.87        2.76      1.97 o 
   4   5   5        1.06        4.91      1.95 o 
   5   5   5        4.85        5.03      3.32 o 
   6   5   5        4.31        2.70      2.36 o 
   7   5   5        0.31       -0.67      2.00 o 
   8   5   5        0.94       -0.25      2.08 o 
   9   5   5       22.56       25.71      3.75 o 
  10   5   5        0.17        1.60      2.36 o 
  11   5   5       43.27       41.93      5.37 o 
 -10   6   5        0.11       -1.70      3.17 o 
  -9   6   5        7.85        2.92      3.39 o 
  -8   6   5       26.06       12.52      9.11 o 
  -7   6   5       13.95        7.93      3.93 o 
  -6   6   5       12.79       20.36     10.41 o 
  -5   6   5       17.16       22.92      4.90 o 
  -4   6   5        1.00        1.67      4.36 o 
  -3   6   5       14.04       25.29      8.73 o 
  -2   6   5       42.37       54.41      8.74 o 
  -1   6   5       50.06       49.10      6.78 o 
   0   6   5       15.17       22.46      4.87 o 
   1   6   5        0.11        1.49      3.12 o 
   2   6   5        0.86        2.98      2.45 o 
   3   6   5        5.87        5.52      4.21 o 
   4   6   5       19.44       18.65      4.42 o 
   5   6   5        0.00        0.79      2.69 o 
   6   6   5        5.95        7.33      3.68 o 
   7   6   5        0.21        5.90      3.96 o 
   8   6   5        5.12       11.47     10.10 o 
  -2   7   5        8.49        0.36      2.70 o 
  -1   7   5        0.50        6.07      5.28 o 
   0   7   5        0.35        3.66      4.06 o 
 -16   0   6        1.32        6.56      4.01 o 
 -15   0   6        9.93        6.34     10.77 o 
 -14   0   6        8.51       15.60      5.11 o 
 -13   0   6       41.36       53.99      7.08 o 
 -12   0   6       17.04       17.17      6.47 o 
 -11   0   6       18.36       22.94      7.21 o 
 -10   0   6       39.51       36.71      5.84 o 
  -9   0   6      105.38      101.57      9.04 o 
  -8   0   6     1011.74      945.03     35.35 o 
  -7   0   6        6.72       10.41      3.92 o 
  -6   0   6      628.87      630.22     25.97 o 
  -5   0   6       67.00       68.42      8.92 o 
  -4   0   6       16.03       14.84      5.77 o 
  -3   0   6       46.92       54.65      9.22 o 
  -2   0   6        6.75       10.66      4.93 o 
  -1   0   6       18.58       21.80      6.44 o 
   0   0   6       22.26       20.06      6.08 o 
   1   0   6      152.52      135.13     14.03 o 
   2   0   6       57.28       57.81      9.28 o 
   3   0   6        0.14        0.42      2.49 o 
   4   0   6       77.95       80.51     10.68 o 
   5   0   6      176.61      150.50     14.99 o 
   6   0   6        1.82        3.75      2.25 o 
   7   0   6     1097.90     1082.34     38.59 o 
   8   0   6      245.93      241.15     13.77 o 
   9   0   6      105.16       99.80      9.35 o 
  10   0   6        8.38        4.39      3.32 o 
  11   0   6       29.65       35.95      9.01 o 
  12   0   6        9.31        8.54      6.62 o 
  13   0   6       29.17       42.46     10.14 o 
  14   0   6        8.92       13.62      7.79 o 
 -16   1   6        4.47       12.30      2.67 o 
 -15   1   6        0.03        1.41      1.96 o 
 -14   1   6        0.93        8.28      2.76 o 
 -13   1   6        3.35        5.16      2.01 o 
 -12   1   6       10.39       10.47      2.65 o 
 -11   1   6       13.01       17.20      3.00 o 
 -10   1   6       10.57       13.30      2.44 o 
  -9   1   6        2.30        0.26      1.72 o 
  -8   1   6       83.07       90.65      6.07 o 
  -7   1   6       55.99       64.15      5.56 o 
  -6   1   6        0.08        0.61      1.80 o 
  -5   1   6       27.55       26.22      3.85 o 
  -4   1   6       26.83       27.84      5.03 o 
  -3   1   6       86.57       87.82      8.12 o 
  -2   1   6        2.14        6.74      3.37 o 
  -1   1   6        6.69        4.21      2.35 o 
   0   1   6        0.10        5.24      2.23 o 
   1   1   6        6.06        7.22      3.44 o 
   2   1   6       79.35       75.50      7.99 o 
   3   1   6       62.42       56.60      6.44 o 
   4   1   6        5.47        9.22      3.00 o 
   5   1   6        9.76        8.59      2.36 o 
   6   1   6       40.32       43.61      4.60 o 
   7   1   6       28.84       30.26      3.47 o 
   8   1   6        3.78        6.74      2.08 o 
   9   1   6        0.01        0.96      1.87 o 
  10   1   6        4.39        5.60      1.95 o 
  11   1   6        0.02        2.83      3.63 o 
  12   1   6        7.00       19.23      5.45 o 
  13   1   6       19.20       23.05      5.21 o 
  14   1   6        0.27        4.62      5.48 o 
 -15   2   6        0.73        3.67      2.03 o 
 -14   2   6        0.08        2.01      1.72 o 
 -13   2   6        8.07        8.70      2.50 o 
 -12   2   6        6.01        9.62      2.49 o 
 -11   2   6       39.84       42.74      4.42 o 
 -10   2   6        0.07        1.16      1.66 o 
  -9   2   6       92.94       90.33      6.11 o 
  -8   2   6      233.12      232.72      9.49 o 
  -7   2   6        0.10        6.50      2.78 o 
  -6   2   6      128.76      121.30      6.70 o 
  -5   2   6        3.60        4.03      2.47 o 
  -4   2   6        4.68        6.99      3.02 o 
  -3   2   6       87.22       74.03      7.66 o 
  -2   2   6       11.43        9.60      3.41 o 
  -1   2   6        0.28        3.28      1.99 o 
   0   2   6        0.64        1.89      1.64 o 
   1   2   6        1.14        3.35      1.84 o 
   2   2   6       15.31       15.33      2.49 o 
   3   2   6       11.15       12.47      3.82 o 
   4   2   6       29.28       24.99      4.70 o 
   5   2   6        7.42        7.85      2.34 o 
   6   2   6       15.41       19.01      2.96 o 
   7   2   6      402.33      406.83     12.08 o 
   8   2   6      113.75      127.42      7.88 o 
   9   2   6       79.61       83.46      6.89 o 
  10   2   6        6.66       14.72      3.37 o 
  11   2   6        9.23        5.66      2.71 o 
  12   2   6        4.49        6.66      2.51 o 
  13   2   6       11.72       14.04      3.46 o 
 -14   3   6        3.13       12.84      3.32 o 
 -13   3   6        1.08        1.45      3.16 o 
 -12   3   6       13.73       13.67      3.32 o 
 -11   3   6        6.56        6.21      3.51 o 
 -10   3   6        5.21       10.27      3.25 o 
  -9   3   6        3.05        6.90      3.80 o 
  -8   3   6      142.88      140.03      9.07 o 
  -7   3   6       51.47       67.20      6.63 o 
  -6   3   6       14.45       16.65      3.43 o 
  -5   3   6       34.23       32.02      7.98 o 
  -4   3   6       29.86       27.27      5.26 o 
  -3   3   6      106.89       94.59      8.82 o 
  -2   3   6        6.88        6.94      2.35 o 
  -1   3   6        0.25        7.29      2.71 o 
   0   3   6        3.07        4.92      2.23 o 
   1   3   6       11.69       18.91      3.88 o 
   2   3   6       79.28       80.50      6.28 o 
   3   3   6       38.58       31.20      4.11 o 
   4   3   6       42.24       38.69      3.52 o 
   5   3   6       31.69       30.36      3.64 o 
   6   3   6       63.63       62.37      5.67 o 
   7   3   6       19.43       16.74      3.88 o 
   8   3   6        0.77        5.90      6.99 o 
   9   3   6        2.17        7.25      2.48 o 
  10   3   6       10.54        6.31      2.68 o 
  11   3   6        1.99        4.99      4.42 o 
  12   3   6        2.89        7.77      2.99 o 
 -12   4   6       69.62       75.03      7.41 o 
 -11   4   6       22.81       21.67      4.57 o 
 -10   4   6       13.15       14.77      3.21 o 
  -9   4   6       12.75       12.71      3.65 o 
  -8   4   6        0.01        3.39      2.57 o 
  -7   4   6        0.06        0.10      2.89 o 
  -6   4   6        3.75        8.06      3.97 o 
  -5   4   6        1.04        1.85      3.97 o 
  -4   4   6        1.84        1.13      1.65 o 
  -3   4   6       32.68       34.40      4.48 o 
  -2   4   6        9.48        7.95      2.83 o 
  -1   4   6        0.10        1.52      2.18 o 
   0   4   6        2.74        7.16      2.51 o 
   1   4   6       26.94       27.96      3.53 o 
   2   4   6        8.58        7.65      3.58 o 
   3   4   6       38.22       40.45      4.57 o 
   4   4   6       23.33       27.32      3.50 o 
   5   4   6       13.70       17.51      3.15 o 
   6   4   6        4.04        4.74      3.29 o 
   7   4   6        0.82        4.25      3.27 o 
   8   4   6        2.36        2.75      3.62 o 
   9   4   6        6.62       10.67      3.39 o 
  10   4   6       20.04       24.96      4.25 o 
  -9   5   6        0.01        4.49      2.39 o 
  -8   5   6        6.69        9.60      4.08 o 
  -7   5   6        0.15        7.13      3.84 o 
  -6   5   6        4.00        0.58      2.19 o 
  -5   5   6        0.77        3.69      1.94 o 
  -4   5   6        0.14        7.00      2.36 o 
  -3   5   6        0.88       -1.22      2.28 o 
  -2   5   6        3.95        3.50      2.91 o 
  -1   5   6        2.82        9.06      4.23 o 
   0   5   6        6.42        4.09      5.59 o 
   1   5   6        5.82        9.23      3.27 o 
   2   5   6        0.24        3.41      4.52 o 
   3   5   6        3.38        6.29      3.25 o 
   4   5   6       13.39       13.51      4.35 o 
   5   5   6       12.75       14.21      4.59 o 
   6   5   6        9.76       12.95      5.29 o 
   7   5   6        0.02       -0.72      2.90 o 
   8   5   6        0.03        4.47      3.54 o 
  -3   6   6        0.03        3.18      2.79 o 
  -2   6   6        0.83        4.10      3.25 o 
  -1   6   6       10.48       15.92      4.08 o 
   0   6   6        2.48       -1.31      3.67 o 
   1   6   6        4.61        6.82      3.16 o 
 -13   1   7        4.42        3.61      3.02 o 
 -12   1   7       37.65       30.05      4.07 o 
 -11   1   7       43.38       49.84      5.64 o 
 -10   1   7        7.91        5.93      2.32 o 
  -9   1   7       17.64       31.89      4.26 o 
  -8   1   7        4.03        6.32      1.98 o 
  -7   1   7       11.33        8.97      3.96 o 
  -6   1   7      177.01      182.14     13.03 o 
  -5   1   7        0.15        0.87      2.62 o 
  -4   1   7        1.27        1.36      6.18 o 
  -3   1   7       61.25       69.61      8.07 o 
  -2   1   7      119.92      107.11      9.86 o 
  -1   1   7      153.12      148.14     11.60 o 
   0   1   7        0.21        2.15      3.46 o 
   1   1   7        1.55        0.27      3.06 o 
   2   1   7        2.95        0.76      2.71 o 
   3   1   7       23.74       32.73     10.34 o 
   4   1   7       68.95       63.72      7.57 o 
   5   1   7      131.37      113.37     11.83 o 
   6   1   7       51.73       52.36      5.32 o 
   7   1   7      111.43      109.82      8.23 o 
   8   1   7       52.39       44.86      7.20 o 
   9   1   7      364.71      343.95     15.01 o 
  10   1   7        0.27        3.51      2.80 o 
 -12   2   7        0.74        3.67      2.20 o 
 -11   2   7        2.48        6.21      2.55 o 
 -10   2   7       69.71       74.79      6.20 o 
  -9   2   7        9.47       13.74      3.07 o 
  -8   2   7        1.13        6.51      3.16 o 
  -7   2   7        0.37        7.25      4.20 o 
  -6   2   7      414.70      400.67     19.35 o 
  -5   2   7       52.26       66.07      8.32 o 
  -4   2   7       23.09       21.08      4.94 o 
  -3   2   7        0.76        1.76      4.46 o 
  -2   2   7       74.53       69.15      8.17 o 
  -1   2   7       97.37       92.01      9.06 o 
   0   2   7       28.25       38.38      4.95 o 
   1   2   7       33.94       31.96      5.80 o 
   2   2   7        1.16        3.54      2.69 o 
   3   2   7       29.18       25.35      4.80 o 
   4   2   7       35.23       33.79      6.59 o 
   5   2   7       13.98       12.76      2.61 o 
   6   2   7        8.85       10.12      2.78 o 
   7   2   7       51.21       57.70      6.03 o 
   8   2   7        0.22        2.60      2.83 o 
   9   2   7       69.92       65.45      7.14 o 
  10   2   7       11.13        7.91      3.93 o 
 -10   3   7        0.91       -2.05      2.57 o 
  -9   3   7       30.04       33.53      5.25 o 
  -8   3   7       18.99       17.05      4.82 o 
  -7   3   7       51.45       63.52      8.51 o 
  -6   3   7       92.29      111.57     10.72 o 
  -5   3   7       10.06       12.97      4.39 o 
  -4   3   7       22.59       20.25      5.21 o 
  -3   3   7        1.49        5.05      3.92 o 
  -2   3   7       17.55       13.89      4.47 o 
  -1   3   7       11.51       19.94      5.21 o 
   0   3   7        3.29        5.99      3.43 o 
   1   3   7        0.94        2.20      3.11 o 
   2   3   7       11.90       12.66      4.31 o 
   3   3   7       55.96       61.32      7.96 o 
   4   3   7        2.39        4.22      2.38 o 
   5   3   7        0.29       -0.24      1.43 o 
   6   3   7       14.54       12.01      6.57 o 
   7   3   7        8.81       10.51      4.07 o 
   8   3   7        2.43        1.47      2.52 o 
  -7   4   7        2.10        8.60     10.37 o 
  -6   4   7      117.25      101.45     10.61 o 
  -5   4   7       12.44       17.64      5.43 o 
  -4   4   7        5.54       11.44      3.67 o 
  -3   4   7        2.08        0.23      2.97 o 
  -2   4   7        7.68       11.46      4.22 o 
  -1   4   7       20.94       24.62      5.26 o 
   0   4   7       28.93       33.18      5.96 o 
   1   4   7       47.26       46.98      5.42 o 
   2   4   7        9.59       10.65      3.03 o 
   3   4   7        1.23       -3.30      2.40 o 
   4   4   7        4.76        4.67      2.29 o 
   5   4   7        2.40       -1.27      2.20 o 
  -7   0   8        2.35        7.76      5.83 o 
  -6   0   8       29.14       39.99      9.56 o 
  -5   0   8        3.54        7.54      4.93 o 
  -4   0   8       36.32       30.07      8.45 o 
  -3   0   8       31.09       38.87      9.40 o 
  -2   0   8       10.14       14.79      6.91 o 
  -1   0   8      204.99      202.90     20.52 o 
   0   0   8       31.13       35.25      8.98 o 
   1   0   8       19.80       11.39      5.91 o 
   2   0   8        0.95       12.35      6.27 o 
   3   0   8       25.22        8.29      4.78 o 
   4   0   8        8.00       11.99      5.53 o 
   5   0   8        9.57        7.21      3.58 o 
  -7   1   8        0.04       -0.46      2.90 o 
  -6   1   8        0.01        3.43      2.38 o 
  -5   1   8        2.26        3.60      3.22 o 
  -4   1   8       21.46       20.31      5.59 o 
  -3   1   8        1.00        6.01      4.03 o 
  -2   1   8        8.34        9.79      3.50 o 
  -1   1   8       13.76       15.96      4.49 o 
   0   1   8        0.77       11.19      4.32 o 
   1   1   8        0.01        4.21      3.42 o 
   2   1   8        0.00        8.89      3.94 o 
   3   1   8        0.04        4.61      6.37 o 
   4   1   8        4.90        5.86      4.01 o 
  -5   2   8        1.87        7.44      5.84 o 
  -4   2   8        7.25        4.13      2.80 o 
  -3   2   8        1.20        4.68      2.93 o 
  -2   2   8        0.32        0.09      3.13 o 
  -1   2   8       70.12       66.12     14.95 o 
   0   2   8        0.58        3.69      2.84 o 
   1   2   8        0.28        1.34      3.16 o 
   2   2   8        1.08        0.16      2.53 o 
                                                 
