# Supplementary material for: Two-dimensional hydrogen-bonded polymers in the crystal structures of the ammonium salts of phen­oxy­acetic acid, (4-fluoro­phen­oxy)acetic acid and (4-chloro-2-methyl­phen­oxy)acetic acid
Source: Acta Crystallogr Sect E Struct Rep Online. 2014 Nov 19;70(Pt 12):528–32. doi: 10.1107/S160053681402488X (PMC4257399; doi:10.1107/S160053681402488X)
Supplement: Supplementary file 4 [file e-70-00528-IIIsup4.hkl]

# 
# h,k,l, Fc-squared, Fo-squared, sigma(Fo-squared) and status flag 
# 
data_III
_shelx_title ' gs13gs15_MCPAAMM' 
_shelx_refln_list_code          4 
_shelx_F_calc_maximum      264.13 
_exptl_crystal_F_000       952.00 
_reflns_d_resolution_high  0.8108 
 
loop_ 
 _symmetry_equiv_pos_as_xyz 
 'x, y, z' 
 '-x, y, -z+1/2' 
 'x+1/2, y+1/2, z' 
 '-x+1/2, y+1/2, -z+1/2' 
 '-x, -y, -z' 
 'x, -y, z-1/2' 
 '-x+1/2, -y+1/2, -z' 
 'x+1/2, -y+1/2, z-1/2' 
 
_cell_length_a    38.0396 
_cell_length_b     4.4560 
_cell_length_c    12.9440 
_cell_angle_alpha  90.000 
_cell_angle_beta  104.575 
_cell_angle_gamma  90.000 
 
_shelx_F_squared_multiplier     1.000 
 
loop_ 
 _refln_index_h 
 _refln_index_k 
 _refln_index_l 
 _refln_F_squared_calc 
 _refln_F_squared_meas 
 _refln_F_squared_sigma 
 _refln_observed_status 
   6   0   0     2769.40     2757.05     62.62 o 
   8   0   0     2069.24     1979.56     54.27 o 
  10   0   0    18668.01    19117.83    239.50 o 
  12   0   0     2722.53     2914.05     56.58 o 
  14   0   0    22364.78    22140.78    401.18 o 
  16   0   0     5721.20     5049.36    128.30 o 
  18   0   0      223.85      216.51     24.20 o 
  20   0   0    34111.94    33655.46    607.38 o 
  22   0   0     2665.90     2994.41    103.37 o 
  24   0   0     3749.43     3319.20    112.99 o 
  26   0   0     2462.25     2494.69     98.81 o 
  28   0   0     4469.90     4647.04    112.44 o 
  30   0   0      845.31      866.53     93.21 o 
  32   0   0     1579.20     1498.51     64.09 o 
  34   0   0      655.29      692.17     45.12 o 
  36   0   0     1192.08     1296.94     63.33 o 
  38   0   0      348.19      348.67     69.92 o 
  40   0   0     1158.56     1371.59    111.92 o 
  42   0   0      421.50      486.18     68.08 o 
  44   0   0      275.13      379.04     63.01 o 
   1   1   0      967.52     1024.60     14.91 o 
   3   1   0     5217.09     5334.61     45.33 o 
   5   1   0    12675.51    12698.69     95.25 o 
   7   1   0     1076.34     1059.54     15.76 o 
   9   1   0     4823.53     5136.25     49.89 o 
  11   1   0     6094.38     6481.94     80.36 o 
  13   1   0     1883.98     2034.39     33.60 o 
  15   1   0     9764.50    10381.00    108.56 o 
  17   1   0      682.41      865.12     27.46 o 
  19   1   0      279.46      332.92     30.23 o 
  21   1   0      215.77      165.63     13.91 o 
  23   1   0      344.23      361.64     20.68 o 
  25   1   0        5.28        8.55      8.04 o 
  27   1   0       38.13       54.54     12.33 o 
  29   1   0     2163.12     2017.68     85.95 o 
  31   1   0       37.94       38.58     10.84 o 
  33   1   0      723.32      730.95     47.57 o 
  35   1   0       11.10       21.73     24.68 o 
  37   1   0      293.60      298.51     76.91 o 
  39   1   0      763.12      668.57     90.49 o 
  41   1   0      167.48      147.24     26.04 o 
  43   1   0       26.87       48.10     25.02 o 
   0   2   0    10343.19     9940.05    105.71 o 
   2   2   0     1494.53     1666.90     22.54 o 
   4   2   0    10526.16    10597.26     90.45 o 
   6   2   0       64.51       62.04      5.18 o 
   8   2   0      384.00      363.17     10.72 o 
  10   2   0    14626.56    14705.76    112.47 o 
  12   2   0      807.55      819.61     18.85 o 
  14   2   0     1293.28     1306.76     28.55 o 
  16   2   0      724.05      649.25     17.81 o 
  18   2   0     1655.13     1312.64    194.94 o 
  20   2   0     1270.05     1227.54     38.70 o 
  22   2   0      362.96      382.94     21.07 o 
  24   2   0     1355.15     1276.68     45.63 o 
  26   2   0      172.10      166.61     24.66 o 
  28   2   0     1242.99     1256.19     62.72 o 
  30   2   0      129.28       94.77     34.47 o 
  32   2   0       85.96      115.66     37.88 o 
  34   2   0      296.85      297.27     34.76 o 
  36   2   0     2520.25     2580.19    112.43 o 
  38   2   0     1970.93     1947.71     89.87 o 
  40   2   0       69.91       51.31     20.94 o 
  42   2   0      110.59      119.05     27.38 o 
   1   3   0     1026.81     1071.03     23.21 o 
   3   3   0      347.89      406.30     14.24 o 
   5   3   0       80.30       81.26      7.92 o 
   7   3   0      156.25      178.10     10.23 o 
   9   3   0       93.95       89.27      7.76 o 
  11   3   0        4.16       12.88      6.93 o 
  13   3   0      259.99      298.12     15.85 o 
  15   3   0       34.24       23.26      9.89 o 
  17   3   0     1089.60     1143.72     29.05 o 
  19   3   0      127.18      111.02     16.85 o 
  21   3   0       39.49       55.96     23.04 o 
  23   3   0      162.39      189.93     27.36 o 
  25   3   0      110.91      117.20     23.88 o 
  27   3   0       31.71       57.36     19.28 o 
  29   3   0      384.79      364.47     37.14 o 
  31   3   0      384.34      382.26     40.14 o 
  33   3   0      186.67      158.57     27.14 o 
  35   3   0      546.09      503.79     47.75 o 
  37   3   0      291.45      451.44     60.08 o 
   0   4   0      149.81      200.78     17.16 o 
   2   4   0      163.50      186.41     12.40 o 
   4   4   0       37.05       39.77      8.75 o 
   6   4   0      223.63      222.10     14.76 o 
   8   4   0      466.38      408.80     19.61 o 
  10   4   0      230.86      249.03     18.54 o 
  12   4   0      809.97      799.20     32.56 o 
  14   4   0      311.75      335.05     24.92 o 
  16   4   0       33.22       20.10     15.81 o 
  18   4   0      111.78      111.56     22.60 o 
  20   4   0      617.45      668.49     50.06 o 
  22   4   0       13.19       33.27     17.85 o 
  24   4   0       11.20        1.57     14.30 o 
  26   4   0       25.67       12.54     19.23 o 
  28   4   0       57.02       49.80     21.26 o 
  30   4   0       60.30       15.68     19.51 o 
   3   5   0        6.23       10.92     15.02 o 
   5   5   0       20.53       31.76     16.40 o 
   7   5   0      243.84      298.92     35.22 o 
   9   5   0     1307.83     1250.67     70.94 o 
  11   5   0      242.72      250.44     33.66 o 
  13   5   0      422.50      381.71     40.25 o 
  15   5   0       46.76       27.71     16.99 o 
  17   5   0      172.25      200.60     42.36 o 
 -45   1   1      161.72      172.98     30.74 o 
 -43   1   1     1800.13     1729.12     84.40 o 
 -41   1   1       98.14      113.91     38.24 o 
 -39   1   1     1458.44     1421.81    118.79 o 
 -37   1   1      100.72       94.74     20.97 o 
 -35   1   1      247.52      240.90     30.32 o 
 -33   1   1     2369.00     2493.40     67.87 o 
 -31   1   1     3404.76     3286.92     77.17 o 
 -29   1   1     1983.37     1954.25     57.30 o 
 -27   1   1      323.02      288.91     22.06 o 
 -25   1   1     4678.65     4899.95    103.63 o 
 -23   1   1      148.46      160.99     15.08 o 
 -21   1   1     1483.17     1306.86     38.13 o 
 -19   1   1      786.85      696.26     19.46 o 
 -17   1   1      153.09      150.76      8.19 o 
 -15   1   1    23739.59    24667.37    183.67 o 
 -13   1   1     1268.87     1362.01     24.11 o 
 -11   1   1    40000.70    38737.90    297.94 o 
  -9   1   1      776.10      831.00     16.38 o 
  -7   1   1     6643.95     5960.09     54.95 o 
  -5   1   1    23464.28    24137.13    189.18 o 
  -3   1   1       91.91       57.18      4.01 o 
  -1   1   1     4160.70     4085.11     30.36 o 
   1   1   1     9886.37     9899.02     77.68 o 
   3   1   1      416.34      359.40      9.60 o 
   5   1   1    55997.55    54379.95    452.13 o 
   7   1   1     1365.79     1359.92     21.21 o 
   9   1   1     3539.29     3548.02     81.49 o 
  11   1   1      108.76       64.00      8.57 o 
  13   1   1      563.20      666.82     16.98 o 
  15   1   1     6162.69     6576.23     83.00 o 
  17   1   1     2026.76     2100.82     35.95 o 
  19   1   1      200.09      171.19     11.45 o 
  21   1   1      563.57      728.74     21.01 o 
  23   1   1     1167.25     1283.18     37.70 o 
  25   1   1     4221.72     4235.62     83.45 o 
  27   1   1       34.75       30.09      8.81 o 
  29   1   1      398.07      402.82     23.81 o 
  31   1   1     1761.50     1577.09     68.22 o 
  33   1   1      294.07      291.06     34.98 o 
  35   1   1      102.31      171.20     25.71 o 
  37   1   1      259.56      249.86     31.27 o 
  39   1   1      347.49      325.75     81.14 o 
  41   1   1        3.76       31.99     15.86 o 
  43   1   1        4.06       49.35     26.30 o 
 -42   2   1       53.15       68.65     49.24 o 
 -40   2   1      340.83      319.87     37.37 o 
 -38   2   1     1174.11     1190.37    107.00 o 
 -36   2   1      391.21      349.32     37.54 o 
 -34   2   1        1.81       15.33     14.70 o 
 -32   2   1      123.35      103.05     22.65 o 
 -30   2   1      455.02      374.62     34.54 o 
 -28   2   1      491.41      522.56     40.29 o 
 -26   2   1      118.32      132.98     18.56 o 
 -24   2   1       91.05      104.03     15.10 o 
 -22   2   1      814.45      792.52     36.35 o 
 -20   2   1      836.79      810.03     22.12 o 
 -18   2   1     4496.46     4251.23    100.23 o 
 -16   2   1     4059.44     4191.73     66.58 o 
 -14   2   1     3102.18     3311.51     50.62 o 
 -12   2   1     1430.95     1273.85     27.51 o 
 -10   2   1      463.99      566.39     14.62 o 
  -8   2   1      723.74      786.12     13.75 o 
  -6   2   1      940.66      945.64     14.75 o 
  -4   2   1      586.45      431.72     11.34 o 
  -2   2   1    10899.62    10826.59     85.11 o 
   0   2   1        2.33        1.22      3.28 o 
   2   2   1     5526.91     5402.77     56.33 o 
   4   2   1     1294.46     1189.43     24.45 o 
   6   2   1     9196.74     9408.29     76.20 o 
   8   2   1     1425.92     1367.22     26.08 o 
  10   2   1      166.68      107.72      7.92 o 
  12   2   1     3353.06     3452.28     47.12 o 
  14   2   1     4736.00     4447.19     85.97 o 
  16   2   1       41.71       80.55      8.58 o 
  18   2   1     1361.00     1265.48     28.57 o 
  20   2   1     2074.07     2192.51     37.27 o 
  22   2   1     1547.90     1420.71     29.61 o 
  24   2   1      535.69      510.82     27.83 o 
  26   2   1     2520.63     2435.65    152.19 o 
  28   2   1     2002.30     1968.59    141.75 o 
  30   2   1      136.20      158.37     24.62 o 
  32   2   1      227.95      297.37     33.44 o 
  34   2   1     3076.34     3026.59    160.15 o 
  36   2   1       10.47       -4.94     17.50 o 
  38   2   1       15.87        1.11     15.59 o 
  40   2   1      181.04      178.05     41.30 o 
 -37   3   1       14.80        6.36     15.49 o 
 -35   3   1        6.79       17.69     16.91 o 
 -33   3   1       33.98       35.16     18.27 o 
 -31   3   1       45.40       51.04     17.81 o 
 -29   3   1     1176.30     1083.82     62.47 o 
 -27   3   1      887.33      890.54     55.74 o 
 -25   3   1      213.13      187.22     37.41 o 
 -23   3   1      111.36      141.85     16.04 o 
 -21   3   1      354.97      349.95     25.33 o 
 -19   3   1      124.50      116.42     14.07 o 
 -17   3   1      405.46      372.23     22.48 o 
 -15   3   1      772.48      886.25     24.72 o 
 -13   3   1      505.46      623.98     17.05 o 
 -11   3   1       26.64       22.28      4.51 o 
  -9   3   1        1.07       -0.83      3.19 o 
  -7   3   1      720.16      753.35     19.56 o 
  -5   3   1     1687.03     1624.97     44.39 o 
  -3   3   1      425.92      411.51     15.40 o 
  -1   3   1       37.93       40.27      6.16 o 
   1   3   1      133.38      109.46      8.89 o 
   3   3   1       17.90       21.83      6.05 o 
   5   3   1       44.27       47.77      6.66 o 
   7   3   1      300.89      290.25     13.35 o 
   9   3   1       61.03       49.79      7.38 o 
  11   3   1      642.60      669.37     27.50 o 
  13   3   1        0.11        2.82      6.85 o 
  15   3   1      894.91      848.16     31.99 o 
  17   3   1       19.27       13.77      8.79 o 
  19   3   1     1537.21     1527.92     47.46 o 
  21   3   1     1816.08     1857.25     61.14 o 
  23   3   1      191.82      158.62     18.39 o 
  25   3   1        8.50       52.24     20.44 o 
  27   3   1       42.87       63.43     20.86 o 
  29   3   1       35.43       64.26     28.46 o 
  31   3   1      288.11      289.20     35.52 o 
  33   3   1        0.10       -6.50     16.41 o 
  35   3   1      241.96      224.78     33.59 o 
  37   3   1       14.35      -15.25     15.93 o 
 -30   4   1      199.03      194.45     29.08 o 
 -28   4   1       73.51       96.08     24.96 o 
 -26   4   1      244.16      212.21     30.25 o 
 -24   4   1       19.90       49.52     22.76 o 
 -22   4   1      352.98      360.55     37.33 o 
 -20   4   1      164.25      162.51     18.35 o 
 -18   4   1      205.15      223.13     20.74 o 
 -16   4   1       99.99       90.00     14.54 o 
 -14   4   1     1433.12     1482.50     54.33 o 
 -12   4   1      496.63      505.56     24.02 o 
 -10   4   1     1072.28     1140.95     35.78 o 
  -8   4   1      330.48      332.76     19.32 o 
  -6   4   1       44.65       67.43     10.09 o 
  -4   4   1      440.39      488.40     26.32 o 
  -2   4   1      483.82      498.73     20.59 o 
   0   4   1      268.51      238.27     13.73 o 
   2   4   1      766.76      724.27     24.84 o 
   4   4   1       66.80       63.81      8.21 o 
   6   4   1     4161.10     4275.15    115.81 o 
   8   4   1      889.77      906.45     45.85 o 
  10   4   1     3370.74     3505.26     91.82 o 
  12   4   1        0.38        7.65     11.83 o 
  14   4   1      528.34      486.26     34.67 o 
  16   4   1      754.59      818.45     44.32 o 
  18   4   1      297.32      310.31     28.58 o 
  20   4   1      604.31      578.44     38.87 o 
  22   4   1      823.51      831.76     58.83 o 
  24   4   1      754.74      720.95     90.80 o 
  26   4   1      530.06      610.68    100.43 o 
  28   4   1       32.00       21.85     16.10 o 
  30   4   1      995.34     1010.85     69.26 o 
 -19   5   1      334.43      335.31     47.65 o 
 -17   5   1      150.44      155.32     29.16 o 
 -15   5   1        0.67        5.68     16.07 o 
 -13   5   1       54.99       59.46     16.50 o 
 -11   5   1        2.73        0.71     18.12 o 
  -9   5   1      921.37      887.67     49.00 o 
  -7   5   1      536.06      591.63     41.39 o 
  -5   5   1        3.63       14.74     11.32 o 
  -3   5   1      328.13      363.05     39.59 o 
  -1   5   1      242.15      269.62     34.74 o 
   1   5   1      206.88      212.98     37.65 o 
   3   5   1        0.47        9.37     14.45 o 
   5   5   1      121.21      137.38     22.21 o 
   7   5   1        1.37       15.71     13.86 o 
   9   5   1      952.32      924.76     51.68 o 
  11   5   1      143.34      144.68     22.22 o 
  13   5   1      146.24      158.75     28.37 o 
  15   5   1      127.29       90.73     23.08 o 
  17   5   1        7.41       62.57     22.23 o 
 -46   0   2      126.75      226.76     53.78 o 
 -44   0   2      358.86      440.67     67.82 o 
 -42   0   2       74.23      133.85     32.40 o 
 -40   0   2      347.91      355.08     36.72 o 
 -38   0   2      560.07      592.88     94.83 o 
 -36   0   2     1143.08     1129.83     60.06 o 
 -34   0   2       26.12       40.57     20.78 o 
 -32   0   2     3547.18     3641.26    141.95 o 
 -30   0   2     2802.65     2764.28    117.84 o 
 -28   0   2     2009.42     1897.41     93.26 o 
 -26   0   2     4281.42     4331.57    144.25 o 
 -24   0   2     4711.00     4867.12    150.85 o 
 -22   0   2     6651.34     6543.24    176.99 o 
 -20   0   2      669.08      730.74     33.39 o 
 -18   0   2        1.50        3.56     10.89 o 
 -16   0   2      628.16      703.08     57.43 o 
 -14   0   2     1484.26     1506.65     41.75 o 
 -12   0   2      310.30      324.00     19.18 o 
 -10   0   2    10037.42     9779.19    199.05 o 
  -8   0   2     1161.33     1293.81     42.64 o 
  -6   0   2     1556.64     1574.93     45.14 o 
  -4   0   2    50784.44    48191.74    786.54 o 
  -2   0   2     8316.42     8537.00    157.43 o 
   0   0   2    23016.67    22908.73    388.00 o 
   2   0   2     4752.25     4685.57     95.02 o 
   4   0   2     2820.52     3005.01     73.81 o 
   6   0   2      632.57      620.03     15.89 o 
   8   0   2    24379.34    24441.94    244.80 o 
  10   0   2     6386.40     6849.85     84.86 o 
  12   0   2    16479.65    16850.45    264.74 o 
  14   0   2      933.29      977.17     26.76 o 
  16   0   2    23799.10    24760.13    326.88 o 
  18   0   2     5857.77     6187.21    114.28 o 
  20   0   2     4736.22     4894.45    101.47 o 
  22   0   2      868.15      726.25     44.58 o 
  24   0   2      251.09      302.45     24.96 o 
  26   0   2     1817.23     1911.75     65.09 o 
  28   0   2      684.45      676.55     44.71 o 
  30   0   2      437.72      645.45    112.78 o 
  32   0   2     3228.75     3190.18     95.13 o 
  34   0   2      286.73      292.75     55.80 o 
  36   0   2      196.22      260.55     52.14 o 
  38   0   2       23.45       30.64     28.78 o 
  40   0   2     2088.64     2215.98    144.29 o 
  42   0   2      459.02      505.27     75.12 o 
 -45   1   2      347.52      402.13     42.32 o 
 -43   1   2       62.02       64.21     21.15 o 
 -41   1   2       67.40       72.40     22.41 o 
 -39   1   2      344.43      327.38     75.05 o 
 -37   1   2      106.12      130.65     33.53 o 
 -35   1   2     1184.21     1228.07     48.71 o 
 -33   1   2     2052.89     2147.42     86.21 o 
 -31   1   2      832.70      799.05     37.13 o 
 -29   1   2      936.45      924.61     38.59 o 
 -27   1   2     1487.70     1472.68     34.13 o 
 -25   1   2     1045.25     1095.15     36.04 o 
 -23   1   2     1369.19     1373.01     29.50 o 
 -21   1   2      187.99      174.25     10.66 o 
 -19   1   2     4731.79     4878.20     69.56 o 
 -17   1   2       31.59       32.46      6.76 o 
 -15   1   2     3721.33     4158.80     59.79 o 
 -13   1   2    12916.17    12568.09    129.60 o 
 -11   1   2       26.16       28.62      4.36 o 
  -9   1   2      104.84      142.71      9.17 o 
  -7   1   2     3966.87     3875.49     43.22 o 
  -5   1   2     5349.55     5061.26     46.72 o 
  -3   1   2       71.74      123.80      6.09 o 
  -1   1   2     1871.51     1750.86     21.05 o 
   1   1   2    57375.17    56011.54    535.75 o 
   3   1   2    17812.39    18276.58    146.09 o 
   5   1   2    13170.34    13562.90    192.83 o 
   7   1   2      146.13      143.09     11.43 o 
   9   1   2       92.66       48.78     12.71 o 
  11   1   2       67.14       77.86     14.10 o 
  13   1   2       27.50       45.85     12.32 o 
  15   1   2      869.66      816.54     20.82 o 
  17   1   2     4702.11     4531.78     64.52 o 
  19   1   2     1193.25     1195.90     31.15 o 
  21   1   2      521.52      534.01     17.59 o 
  23   1   2     1708.88     1726.63     36.95 o 
  25   1   2       39.73       56.08      6.69 o 
  27   1   2      500.27      415.87     33.78 o 
  29   1   2       43.22       46.10     16.82 o 
  31   1   2      657.84      530.34     50.27 o 
  33   1   2      596.03      546.97     42.27 o 
  35   1   2       33.87       34.63     18.75 o 
  37   1   2        4.54       18.67     14.16 o 
  39   1   2       43.66       59.83     18.84 o 
  41   1   2       44.43       62.75     48.90 o 
 -42   2   2      798.21      779.20    130.65 o 
 -40   2   2        5.76       12.25     25.32 o 
 -38   2   2        8.71       34.50     39.62 o 
 -36   2   2      125.32      100.24     22.04 o 
 -34   2   2      425.65      378.14     54.33 o 
 -32   2   2       23.82       40.42     17.44 o 
 -30   2   2        5.58       28.30     10.72 o 
 -28   2   2      705.49      702.33     29.63 o 
 -26   2   2       79.75      122.15     17.75 o 
 -24   2   2       41.33       39.62     10.68 o 
 -22   2   2      162.61      197.61     15.60 o 
 -20   2   2     1584.31     1678.76     33.25 o 
 -18   2   2      441.99      511.34     16.44 o 
 -16   2   2       79.22       74.51      6.18 o 
 -14   2   2     1074.96     1306.48     40.25 o 
 -12   2   2      955.40     1040.83     30.31 o 
 -10   2   2     1621.59     1700.17     48.39 o 
  -8   2   2      110.17       82.11      9.07 o 
  -6   2   2      712.21      779.81     16.38 o 
  -4   2   2      574.86      561.55     33.93 o 
  -2   2   2       62.00       66.03      6.10 o 
   0   2   2     6033.74     6467.81     63.80 o 
   2   2   2      615.67      560.64     19.12 o 
   4   2   2     6346.33     6535.88     70.61 o 
   6   2   2      781.62      760.37     15.35 o 
   8   2   2     7893.35     7867.80     95.85 o 
  10   2   2     7030.09     7508.50    104.12 o 
  12   2   2     2947.95     2879.55     90.22 o 
  14   2   2      273.57      266.05     13.26 o 
  16   2   2      276.61      239.97     12.14 o 
  18   2   2      629.33      626.82     28.96 o 
  20   2   2      987.78      992.99     32.25 o 
  22   2   2      444.43      512.29     23.75 o 
  24   2   2        1.29       13.25      9.34 o 
  26   2   2       88.93      164.45     31.51 o 
  28   2   2      179.87      229.63     69.77 o 
  30   2   2       13.37        1.54     12.38 o 
  32   2   2      721.42      667.92     49.61 o 
  34   2   2      276.97      327.64     37.49 o 
  36   2   2      135.59      153.84     28.48 o 
  38   2   2      297.65      233.42     34.16 o 
  40   2   2       11.70       63.75     61.54 o 
 -39   3   2      182.11      171.10     30.05 o 
 -37   3   2      930.82      793.14     80.30 o 
 -35   3   2      278.85      316.39     37.22 o 
 -33   3   2     2054.20     1955.38    130.85 o 
 -31   3   2       60.65      112.16     55.88 o 
 -29   3   2      164.71      248.77     31.75 o 
 -27   3   2      705.35      690.71     33.00 o 
 -25   3   2      769.46      764.37     34.45 o 
 -23   3   2     2221.70     2232.45     58.51 o 
 -21   3   2     1246.99     1260.55     42.53 o 
 -19   3   2     2485.70     2539.13     60.33 o 
 -17   3   2     1703.40     1649.69     46.99 o 
 -15   3   2        0.86       17.41     11.73 o 
 -13   3   2     3657.87     3437.00     59.11 o 
 -11   3   2      873.31      935.16     28.69 o 
  -9   3   2     8183.33     8299.48     91.12 o 
  -7   3   2     1484.01     1313.69     30.41 o 
  -5   3   2     4553.99     4432.52     72.43 o 
  -3   3   2     1383.76     1423.39     41.38 o 
  -1   3   2      157.07      150.79     12.64 o 
   1   3   2     1272.89     1185.78     34.35 o 
   3   3   2     1756.29     1611.89     36.48 o 
   5   3   2      791.26      830.29     21.61 o 
   7   3   2     1808.39     1818.92     32.53 o 
   9   3   2      467.13      498.59     25.36 o 
  11   3   2     4960.72     4921.14     90.72 o 
  13   3   2     2546.90     2522.70     56.08 o 
  15   3   2     4350.09     4192.06     76.32 o 
  17   3   2     1083.81     1062.25     36.48 o 
  19   3   2      291.87      309.17     20.19 o 
  21   3   2      412.98      381.04     22.90 o 
  23   3   2      803.14      811.48     41.16 o 
  25   3   2       12.55       20.61     19.34 o 
  27   3   2      635.46      663.16     88.15 o 
  29   3   2      279.66      278.46     43.65 o 
  31   3   2      856.57      888.91     60.63 o 
  33   3   2       78.88       71.31     21.42 o 
  35   3   2      666.84      687.45    124.71 o 
 -32   4   2      166.06      138.17     28.72 o 
 -30   4   2       67.87       73.22     22.78 o 
 -28   4   2      113.79       98.35     22.68 o 
 -26   4   2        7.33       21.98     10.82 o 
 -24   4   2       28.44       18.74     10.09 o 
 -22   4   2       24.21       26.51     10.79 o 
 -20   4   2      170.12      147.74     17.01 o 
 -18   4   2       52.18       68.08     13.36 o 
 -16   4   2       15.88       21.72     10.92 o 
 -14   4   2      339.83      358.41     20.95 o 
 -12   4   2        6.16       15.60     12.39 o 
 -10   4   2      130.69      143.43     13.50 o 
  -8   4   2       32.98       51.38      9.39 o 
  -6   4   2      802.87      765.11     29.07 o 
  -4   4   2      159.41      169.75     13.38 o 
  -2   4   2      466.83      466.90     20.60 o 
   0   4   2      245.43      228.53     16.30 o 
   2   4   2        0.55       -1.48      7.42 o 
   4   4   2      233.14      245.58     16.71 o 
   6   4   2      234.38      264.20     22.31 o 
   8   4   2      169.19      183.57     17.30 o 
  10   4   2     3227.49     3248.79     89.41 o 
  12   4   2       46.77       62.54     23.15 o 
  14   4   2      359.40      378.91     31.87 o 
  16   4   2       74.90       71.84     15.60 o 
  18   4   2       63.33       70.61     16.91 o 
  20   4   2      725.62      785.21     45.61 o 
  22   4   2      275.77      334.61     31.22 o 
  24   4   2       39.88       36.88     15.97 o 
  26   4   2      252.29      265.93     35.99 o 
  28   4   2      206.53      231.46     60.11 o 
 -19   5   2        3.58      -13.20     10.57 o 
 -17   5   2       27.33       18.39     10.76 o 
 -15   5   2      343.15      332.05     27.07 o 
 -13   5   2        0.34        1.61      9.57 o 
 -11   5   2      191.44      146.75     18.53 o 
  -9   5   2     1136.43     1207.26     48.19 o 
  -7   5   2       50.53       60.65     17.84 o 
  -5   5   2      704.12      705.85     54.02 o 
  -3   5   2      133.38      126.28     24.63 o 
  -1   5   2      330.50      313.28     32.04 o 
   1   5   2      226.90      237.82     33.95 o 
   3   5   2      102.40      127.12     35.39 o 
   5   5   2     1364.07     1427.49     83.41 o 
   7   5   2       16.77       23.13     17.39 o 
   9   5   2      134.69      163.99     26.17 o 
  11   5   2      123.75      131.70     22.60 o 
  13   5   2       93.58       91.78     37.01 o 
  15   5   2      570.63      589.81     43.41 o 
 -45   1   3      418.45      511.38     47.34 o 
 -43   1   3       54.47       70.26     21.57 o 
 -41   1   3      279.13      278.64     34.79 o 
 -39   1   3       20.08       19.79     15.99 o 
 -37   1   3     1121.85     1097.99     66.09 o 
 -35   1   3     4883.78     4999.45    122.28 o 
 -33   1   3      211.21      207.62     22.58 o 
 -31   1   3      702.74      682.05     37.90 o 
 -29   1   3      284.86      296.97     14.99 o 
 -27   1   3     4375.36     4420.45     77.47 o 
 -25   1   3     3140.27     3268.15     62.94 o 
 -23   1   3       21.07       17.37      7.39 o 
 -21   1   3     2864.41     2912.63     64.92 o 
 -19   1   3     1344.73     1243.62     50.47 o 
 -17   1   3     5952.40     6250.63    105.03 o 
 -15   1   3     4887.27     4776.84     56.60 o 
 -13   1   3     4330.25     4264.71     46.59 o 
 -11   1   3     2754.76     2596.76     36.58 o 
  -9   1   3      116.61      154.99      7.47 o 
  -7   1   3    11927.13    12260.69     94.31 o 
  -5   1   3      337.34      384.09      7.93 o 
  -3   1   3    25926.86    24934.34    176.57 o 
  -1   1   3        4.86       26.67      4.85 o 
   1   1   3    69762.20    66684.83   1392.65 o 
   3   1   3     7261.82     7007.56     86.90 o 
   5   1   3       16.22       13.17      3.63 o 
   7   1   3     6247.15     6139.90     92.92 o 
   9   1   3       50.02       27.82     10.18 o 
  11   1   3     6072.45     6033.31    151.02 o 
  13   1   3     3184.23     3703.25     85.79 o 
  15   1   3     2145.53     2069.48     62.74 o 
  17   1   3     3506.37     2925.06     78.71 o 
  19   1   3      185.86      232.34     21.78 o 
  21   1   3    10293.03    10535.86    135.70 o 
  23   1   3     2976.89     2960.78     60.89 o 
  25   1   3      901.64      788.11     51.05 o 
  27   1   3      625.40      693.06     44.26 o 
  29   1   3     2452.19     2413.53     85.30 o 
  31   1   3       26.59       56.98     16.22 o 
  33   1   3      617.12      699.15     40.45 o 
  35   1   3     1135.95     1147.62     53.02 o 
  37   1   3     1455.99     1608.60    221.20 o 
  39   1   3      591.95      527.13     52.88 o 
  41   1   3      214.23      273.54     38.74 o 
 -42   2   3      207.49      274.60     36.49 o 
 -40   2   3      231.01      255.04     34.88 o 
 -38   2   3      858.28      778.37     54.98 o 
 -36   2   3      203.08      213.69     43.57 o 
 -34   2   3      997.16      954.20     57.66 o 
 -32   2   3      405.04      408.73     25.05 o 
 -30   2   3      482.41      486.63     25.97 o 
 -28   2   3     2073.07     2028.90     52.74 o 
 -26   2   3       11.71       32.64     12.01 o 
 -24   2   3     3117.79     3025.00    112.65 o 
 -22   2   3        1.62       -1.56      9.71 o 
 -20   2   3      173.50      135.59      9.55 o 
 -18   2   3      201.97      204.18     17.69 o 
 -16   2   3     1650.67     1508.27     44.46 o 
 -14   2   3     9428.17     9324.02    131.48 o 
 -12   2   3     1033.29     1183.02     31.17 o 
 -10   2   3        1.06       -0.70      5.50 o 
  -8   2   3     4160.34     3534.37     55.30 o 
  -6   2   3     1611.96     1601.57     24.73 o 
  -4   2   3      807.82      913.41     17.54 o 
  -2   2   3      358.99      350.09     12.90 o 
   0   2   3     2821.31     2901.49     55.57 o 
   2   2   3       14.46       19.11      6.02 o 
   4   2   3      393.52      509.67     15.61 o 
   6   2   3    16028.52    16334.69    143.09 o 
   8   2   3     4106.31     4113.73     66.85 o 
  10   2   3     2180.34     2408.80     56.87 o 
  12   2   3      602.28      584.10     27.53 o 
  14   2   3     1322.46     1136.44     55.71 o 
  16   2   3      344.89      338.66     15.35 o 
  18   2   3      138.01      150.57     17.63 o 
  20   2   3     1510.64     1433.51     55.87 o 
  22   2   3       96.37      108.59     12.54 o 
  24   2   3      665.66      671.57     31.25 o 
  26   2   3      977.10      925.19     50.66 o 
  28   2   3      133.14      169.25     26.88 o 
  30   2   3      344.51      248.93     31.34 o 
  32   2   3       32.51       32.41     21.84 o 
  34   2   3        0.13       -4.72     19.53 o 
  36   2   3        0.27       22.78     16.66 o 
  38   2   3      257.61      269.63     36.13 o 
 -39   3   3      159.09      130.34     26.29 o 
 -37   3   3      184.84      227.54     33.45 o 
 -35   3   3       93.00       83.13     23.80 o 
 -33   3   3        0.97        2.11     15.18 o 
 -31   3   3      344.32      355.91     30.33 o 
 -29   3   3      252.55      227.99     20.23 o 
 -27   3   3      142.24      154.96     17.26 o 
 -25   3   3      120.47      149.27     16.43 o 
 -23   3   3      403.74      425.09     25.21 o 
 -21   3   3      561.30      537.04     27.65 o 
 -19   3   3      376.42      382.48     23.21 o 
 -17   3   3     1018.61     1101.45     37.71 o 
 -15   3   3      388.86      432.57     20.63 o 
 -13   3   3       74.80       73.68     12.86 o 
 -11   3   3       45.45       53.34      8.89 o 
  -9   3   3      904.08      981.62     31.69 o 
  -7   3   3     2387.69     2277.56     44.84 o 
  -5   3   3     5674.38     6102.94     89.31 o 
  -3   3   3     2690.79     2813.27     55.09 o 
  -1   3   3      120.14      153.75     24.81 o 
   1   3   3       87.93      119.71     13.59 o 
   3   3   3      697.71      676.52     25.87 o 
   5   3   3     1442.95     1366.76     28.70 o 
   7   3   3      932.09      904.94     26.87 o 
   9   3   3       25.21       17.03      7.66 o 
  11   3   3     3031.81     3154.72     65.57 o 
  13   3   3      177.80      126.54     18.00 o 
  15   3   3     5588.41     5525.10     92.92 o 
  17   3   3      399.68      438.55     27.99 o 
  19   3   3      916.49      965.65     42.40 o 
  21   3   3       68.24      100.88     14.04 o 
  23   3   3      125.18      122.42     22.72 o 
  25   3   3       18.82       35.80     18.25 o 
  27   3   3       30.89       38.86     15.61 o 
  29   3   3        3.64       -2.86     15.36 o 
  31   3   3       32.34       17.62     14.78 o 
  33   3   3      439.62      385.78     44.51 o 
 -32   4   3      129.54      140.80     27.36 o 
 -30   4   3      241.15      274.44     35.91 o 
 -28   4   3      968.12      945.28     43.28 o 
 -26   4   3        7.07        9.74     13.20 o 
 -24   4   3        3.59       -6.55      9.76 o 
 -22   4   3        0.53       13.62     10.87 o 
 -20   4   3      636.03      616.45     42.83 o 
 -18   4   3      533.61      606.70     32.39 o 
 -16   4   3     1009.63     1160.62     43.67 o 
 -14   4   3       36.15       46.90     12.63 o 
 -12   4   3      369.21      356.73     20.67 o 
 -10   4   3      142.93      156.41     14.04 o 
  -8   4   3       47.93       57.59      8.74 o 
  -6   4   3       92.39       95.27     10.44 o 
  -4   4   3      847.27      828.07     30.89 o 
  -2   4   3      146.62      145.16     15.88 o 
   0   4   3       22.00       30.10      9.40 o 
   2   4   3       91.89       84.35     11.83 o 
   4   4   3      274.35      278.19     28.02 o 
   6   4   3       47.14       45.13     11.20 o 
   8   4   3      403.64      422.09     25.74 o 
  10   4   3     1701.91     1685.63     51.97 o 
  12   4   3      648.30      633.04     39.61 o 
  14   4   3      537.37      533.43     37.50 o 
  16   4   3      126.09      152.33     27.65 o 
  18   4   3       31.54       53.15     19.29 o 
  20   4   3       86.78      132.49     20.78 o 
  22   4   3       29.38        8.16     15.79 o 
  24   4   3      274.57      285.68     38.69 o 
  26   4   3       61.79       61.62     19.51 o 
 -19   5   3      182.23      161.07     25.55 o 
 -17   5   3       88.06       63.38     17.66 o 
 -15   5   3      136.87      148.11     22.06 o 
 -13   5   3       42.92       26.99     13.78 o 
 -11   5   3      148.88      163.31     22.65 o 
  -9   5   3        5.39       -0.14     12.42 o 
  -7   5   3       57.95       65.74     15.27 o 
  -5   5   3      117.52      101.22     18.01 o 
  -3   5   3        0.56        1.90     11.19 o 
  -1   5   3      685.41      681.34     56.78 o 
   1   5   3        0.36       29.62     20.02 o 
   3   5   3        8.37       20.58     15.26 o 
   5   5   3      813.69      826.99     61.77 o 
   7   5   3       10.46       23.06     16.47 o 
   9   5   3      815.73      726.02     58.90 o 
  11   5   3       12.01        4.95     14.40 o 
  13   5   3       55.37       55.11     20.43 o 
 -46   0   4     3498.56     3513.40    126.44 o 
 -44   0   4       70.34      112.31     25.61 o 
 -42   0   4     1770.39     1728.24     83.05 o 
 -40   0   4      158.50      188.69     38.85 o 
 -38   0   4      944.89      792.23     71.09 o 
 -36   0   4      416.11      380.74     49.08 o 
 -34   0   4     2968.63     2978.30    136.16 o 
 -32   0   4    10977.43    10994.61    293.29 o 
 -30   0   4    15361.13    15010.20    289.13 o 
 -28   0   4     3350.50     3383.62     92.25 o 
 -26   0   4     5230.86     5140.75    114.87 o 
 -24   0   4      371.86      432.35     28.89 o 
 -22   0   4     8034.47     8296.96    186.10 o 
 -20   0   4     1661.54     1655.28     53.21 o 
 -18   0   4     5493.71     5314.86    153.38 o 
 -16   0   4       15.18        6.33      8.98 o 
 -14   0   4     1850.57     1476.50     58.78 o 
 -12   0   4     9659.21    10205.41    209.41 o 
 -10   0   4    48170.90    47099.89    795.71 o 
  -8   0   4      329.99      291.73     18.12 o 
  -6   0   4    18495.24    17980.60    227.21 o 
  -4   0   4    18636.48    17579.27    156.64 o 
  -2   0   4     1605.80     1857.98     31.75 o 
   0   0   4     3613.12     3363.75     42.02 o 
   2   0   4    11898.40    11709.83    156.46 o 
   4   0   4    21856.19    22723.28    286.27 o 
   6   0   4     4325.30     4174.39     74.54 o 
   8   0   4     1401.01     1465.69     40.12 o 
  10   0   4     4727.46     4832.53    132.84 o 
  12   0   4     1284.41     1095.30     58.98 o 
  14   0   4     3810.34     3871.81     80.82 o 
  16   0   4      697.92      703.93     31.75 o 
  18   0   4    15840.25    16598.18    266.42 o 
  20   0   4     1155.09      982.31     41.43 o 
  22   0   4     1447.92     1463.30     52.72 o 
  24   0   4      120.67      114.52     16.85 o 
  26   0   4     1979.28     1901.66     88.18 o 
  28   0   4     2206.15     2252.91     91.48 o 
  30   0   4       71.44       66.89     32.25 o 
  32   0   4     2632.74     2338.01    134.76 o 
  34   0   4     1393.36     1407.71    106.34 o 
  36   0   4        1.31       40.99     36.83 o 
  38   0   4       82.22       42.37     25.26 o 
  40   0   4      246.59      265.61     53.26 o 
 -45   1   4      396.91      387.36     42.62 o 
 -43   1   4        5.01       26.69     16.07 o 
 -41   1   4      149.67      135.58     27.72 o 
 -39   1   4      517.38      536.94     35.61 o 
 -37   1   4      175.44      190.95     21.60 o 
 -35   1   4        0.23       37.26     13.08 o 
 -33   1   4       89.50      102.55     14.03 o 
 -31   1   4     1077.18     1094.89     39.00 o 
 -29   1   4      706.68      737.82     31.01 o 
 -27   1   4     1046.12     1035.87     35.19 o 
 -25   1   4     2226.48     2171.06     50.45 o 
 -23   1   4      123.39      121.54     14.87 o 
 -21   1   4        0.28       15.22      7.84 o 
 -19   1   4     6588.42     6936.58     75.69 o 
 -17   1   4     1869.99     1810.00     37.44 o 
 -15   1   4     3416.32     3692.39     52.33 o 
 -13   1   4      264.40      273.52      9.56 o 
 -11   1   4        0.60        0.99      2.67 o 
  -9   1   4        2.54        1.41      2.98 o 
  -7   1   4     1715.54     1752.51     26.96 o 
  -5   1   4      768.33      777.45     17.91 o 
  -3   1   4      368.35      341.56     16.53 o 
  -1   1   4    11940.52    12154.56    102.56 o 
   1   1   4     1662.10     1744.27     36.34 o 
   3   1   4       20.01       21.83      5.27 o 
   5   1   4     4216.30     4395.96     72.96 o 
   7   1   4      820.50      792.78     19.62 o 
   9   1   4     3079.10     3046.51     60.59 o 
  11   1   4      140.31      180.71     18.96 o 
  13   1   4     1038.82     1049.63     44.03 o 
  15   1   4      606.91      674.86     52.26 o 
  17   1   4     1228.32     1193.22     68.41 o 
  19   1   4     2165.06     2113.64     81.30 o 
  21   1   4      110.84      134.91     34.64 o 
  23   1   4      186.40      179.79     22.75 o 
  25   1   4       94.03      110.93     35.29 o 
  27   1   4      395.48      378.37     35.63 o 
  29   1   4      792.07      787.02     40.63 o 
  31   1   4        0.33       -2.05     14.23 o 
  33   1   4       73.82       55.54     15.10 o 
  35   1   4      104.16      141.05     51.22 o 
  37   1   4        4.84       30.59     45.58 o 
  39   1   4      164.30      185.79     34.54 o 
 -42   2   4     1921.39     1849.16     89.52 o 
 -40   2   4      342.98      425.82     57.97 o 
 -38   2   4       74.71       43.71     17.20 o 
 -36   2   4      904.71      860.91     45.82 o 
 -34   2   4      148.66      166.29     18.02 o 
 -32   2   4     2156.05     2047.14     56.25 o 
 -30   2   4        4.02       11.02      8.97 o 
 -28   2   4      473.74      487.26     30.99 o 
 -26   2   4      127.88      133.99     17.23 o 
 -24   2   4       45.07       46.90     12.70 o 
 -22   2   4     2877.35     2861.99     88.39 o 
 -20   2   4      510.76      539.17     28.11 o 
 -18   2   4     3510.07     3656.19     66.01 o 
 -16   2   4       44.65       47.13     10.21 o 
 -14   2   4     4798.87     4836.36     73.06 o 
 -12   2   4      336.73      280.61     15.31 o 
 -10   2   4     1754.33     1763.30     40.54 o 
  -8   2   4     4140.24     3926.04     41.58 o 
  -6   2   4      350.29      311.37     10.49 o 
  -4   2   4     4109.22     4026.17     50.93 o 
  -2   2   4      705.00      605.20     19.50 o 
   0   2   4      844.75     1016.30     25.46 o 
   2   2   4       96.04      129.12     11.61 o 
   4   2   4        0.86        8.90      4.79 o 
   6   2   4     8847.67     8489.81    100.21 o 
   8   2   4     7796.17     7950.98    158.66 o 
  10   2   4      138.72      203.37     18.03 o 
  12   2   4     2324.85     2229.81     57.95 o 
  14   2   4     1600.88     1581.47     49.55 o 
  16   2   4     1596.98     1531.15     49.66 o 
  18   2   4     2013.74     2103.27     60.29 o 
  20   2   4     3480.77     3504.81     81.88 o 
  22   2   4      934.11      944.88     44.44 o 
  24   2   4      141.61      144.76     18.98 o 
  26   2   4      312.42      312.16     34.44 o 
  28   2   4     1542.21     1483.08     56.43 o 
  30   2   4       13.15        5.81     11.26 o 
  32   2   4     1519.56     1551.99     67.32 o 
  34   2   4       16.33        6.67     14.55 o 
  36   2   4      326.83      345.95     39.29 o 
 -39   3   4       12.07        7.98     14.97 o 
 -37   3   4       42.89       63.09     28.31 o 
 -35   3   4       11.81       48.84     16.48 o 
 -33   3   4      183.15      200.04     25.74 o 
 -31   3   4      225.17      235.04     25.24 o 
 -29   3   4      112.04      118.14     15.23 o 
 -27   3   4       10.00       22.86      9.33 o 
 -25   3   4       59.16       46.86     10.31 o 
 -23   3   4      333.88      398.59     24.10 o 
 -21   3   4      307.71      297.48     20.51 o 
 -19   3   4       14.81       24.89     13.27 o 
 -17   3   4      346.82      375.11     22.44 o 
 -15   3   4      423.51      407.55     23.77 o 
 -13   3   4      122.41      131.96     13.75 o 
 -11   3   4      224.74      273.19     17.94 o 
  -9   3   4       27.63       24.92      8.15 o 
  -7   3   4      118.61      138.79     11.63 o 
  -5   3   4        2.77       -6.79      6.00 o 
  -3   3   4      111.62      125.78     15.13 o 
  -1   3   4     2006.61     1963.80     53.46 o 
   1   3   4      532.16      514.39     26.32 o 
   3   3   4     2224.63     2127.20     50.29 o 
   5   3   4     1136.22     1054.04     32.33 o 
   7   3   4     3489.19     3544.62     77.95 o 
   9   3   4     1295.75     1284.45     47.25 o 
  11   3   4       89.61       88.10     14.38 o 
  13   3   4       66.26       80.53     15.50 o 
  15   3   4      621.72      582.44     33.39 o 
  17   3   4       89.61       76.82     11.67 o 
  19   3   4     1073.10     1039.22     39.28 o 
  21   3   4      315.29      344.08     22.85 o 
  23   3   4     1006.18     1046.28     40.46 o 
  25   3   4      158.95      155.37     20.73 o 
  27   3   4     1310.39     1270.50    138.64 o 
  29   3   4      442.43      485.80     52.01 o 
  31   3   4      322.35      329.93     40.41 o 
  33   3   4      231.11      234.12     35.38 o 
 -30   4   4      241.29      203.26     32.47 o 
 -28   4   4      172.84      170.37     23.84 o 
 -26   4   4       63.34       82.52     16.37 o 
 -24   4   4      141.86      113.36     20.26 o 
 -22   4   4       74.76       46.24     19.83 o 
 -20   4   4        1.65       -3.81      9.62 o 
 -18   4   4      209.07      220.66     19.56 o 
 -16   4   4     1088.47     1077.78     36.84 o 
 -14   4   4      227.72      193.99     15.95 o 
 -12   4   4      108.96       93.15     10.89 o 
 -10   4   4      984.60      942.65     30.55 o 
  -8   4   4       30.31       38.83      8.98 o 
  -6   4   4      312.60      280.70     19.27 o 
  -4   4   4      484.21      493.54     32.28 o 
  -2   4   4       80.32       81.10     12.34 o 
   0   4   4       28.10       29.55     10.06 o 
   2   4   4        9.79       -0.40      7.30 o 
   4   4   4      190.98      190.92     20.83 o 
   6   4   4       45.75       41.64     18.24 o 
   8   4   4        3.90       12.87     11.05 o 
  10   4   4     1917.25     1850.61     63.84 o 
  12   4   4      114.09      129.16     16.27 o 
  14   4   4      219.70      209.57     25.69 o 
  16   4   4      106.26       94.55     19.00 o 
  18   4   4      364.16      300.85     29.42 o 
  20   4   4      448.22      420.21     34.71 o 
  22   4   4      362.01      379.58     33.70 o 
  24   4   4       10.31       27.27     19.34 o 
  26   4   4       10.81       37.15     21.24 o 
 -17   5   4        0.01       -0.06     13.95 o 
 -15   5   4      159.37      126.62     21.53 o 
 -13   5   4        0.01       -6.15     23.85 o 
 -11   5   4      146.84      133.98     21.40 o 
  -9   5   4        3.42        4.10     11.00 o 
  -7   5   4       29.43       33.77     11.52 o 
  -5   5   4      478.68      502.33     36.50 o 
  -3   5   4      122.94      111.62     21.54 o 
  -1   5   4       67.35       59.47     21.17 o 
   1   5   4       38.31       24.54     20.19 o 
   3   5   4       24.38       36.25     26.77 o 
   5   5   4       66.78       83.46     24.88 o 
   7   5   4       33.13       28.40     19.37 o 
   9   5   4      120.96       87.91     24.86 o 
  11   5   4        4.29        2.78     17.23 o 
 -45   1   5        0.14       33.06     18.67 o 
 -43   1   5      699.73      648.68     60.52 o 
 -41   1   5      610.03      689.50     41.82 o 
 -39   1   5       24.11       12.66     11.96 o 
 -37   1   5     1886.38     1921.51     57.43 o 
 -35   1   5      632.60      600.63     35.42 o 
 -33   1   5      897.66      955.09     37.85 o 
 -31   1   5       10.83        1.88      8.75 o 
 -29   1   5      780.87      792.49     32.38 o 
 -27   1   5     1465.36     1397.68     41.76 o 
 -25   1   5     4102.12     4109.90     71.32 o 
 -23   1   5        3.43        8.57      5.53 o 
 -21   1   5     4620.36     4428.36     67.25 o 
 -19   1   5      853.16      966.23     26.61 o 
 -17   1   5     2342.26     2275.35     41.10 o 
 -15   1   5     1438.99     1445.02     27.33 o 
 -13   1   5     2322.58     2177.40     31.35 o 
 -11   1   5     2263.00     2371.56     29.96 o 
  -9   1   5     5372.77     6051.55     68.65 o 
  -7   1   5     3880.57     4161.43     52.11 o 
  -5   1   5      835.86      787.10     19.75 o 
  -3   1   5      217.29      287.29     10.38 o 
  -1   1   5     3703.90     3821.76     42.09 o 
   1   1   5     2452.68     2826.12     41.06 o 
   3   1   5     9242.02     9561.80    119.58 o 
   5   1   5     9320.54    10727.22    110.07 o 
   7   1   5     5748.68     6248.57     93.49 o 
   9   1   5       96.49       72.11      9.86 o 
  11   1   5       78.87       48.57      5.58 o 
  13   1   5       19.90       24.97     10.22 o 
  15   1   5      448.58      386.52     32.48 o 
  17   1   5      419.17      453.81     57.03 o 
  19   1   5      286.12      436.22     27.17 o 
  21   1   5     1982.86     2034.69     59.59 o 
  23   1   5     1076.03     1177.63     46.53 o 
  25   1   5      545.22      562.08     33.45 o 
  27   1   5      137.13       93.65     16.26 o 
  29   1   5      102.17      126.81     18.08 o 
  31   1   5       21.59       44.55     16.29 o 
  33   1   5      137.37      182.74     30.72 o 
  35   1   5       24.42       26.42     20.82 o 
  37   1   5        0.02       49.42     54.37 o 
 -42   2   5       56.99       62.91     20.87 o 
 -40   2   5      111.31       43.48     17.22 o 
 -38   2   5       13.66       30.48     21.08 o 
 -36   2   5       93.59       83.59     14.86 o 
 -34   2   5      210.18      261.95     24.87 o 
 -32   2   5      775.30      828.13     36.05 o 
 -30   2   5       33.79       30.87     11.48 o 
 -28   2   5      147.23      173.60     19.44 o 
 -26   2   5     1944.66     1974.64     60.38 o 
 -24   2   5     3276.32     3182.13     75.96 o 
 -22   2   5      270.53      301.80     22.21 o 
 -20   2   5       27.59       46.33     10.91 o 
 -18   2   5     2700.84     2626.00     61.15 o 
 -16   2   5     1892.99     1779.40     47.21 o 
 -14   2   5      335.63      305.21     16.37 o 
 -12   2   5     6000.37     5971.84     81.15 o 
 -10   2   5      696.26      567.07     16.66 o 
  -8   2   5     1687.37     1600.91     22.81 o 
  -6   2   5      708.99      722.01     24.33 o 
  -4   2   5     7574.85     7688.59    116.77 o 
  -2   2   5     3092.32     2913.62     72.94 o 
   0   2   5       73.63      118.53     10.92 o 
   2   2   5     7957.84     7621.88    113.75 o 
   4   2   5     6109.63     5806.08     89.10 o 
   6   2   5      366.61      351.47     16.72 o 
   8   2   5     1343.06     1406.14     35.12 o 
  10   2   5       23.23        3.76     12.51 o 
  12   2   5     1872.46     1643.41     51.69 o 
  14   2   5     2030.37     2118.15     60.52 o 
  16   2   5     6618.62     6511.93    117.71 o 
  18   2   5     2421.32     2193.32     64.16 o 
  20   2   5      104.22      112.67     16.66 o 
  22   2   5      946.77      872.69     48.59 o 
  24   2   5     2742.21     2568.42     74.48 o 
  26   2   5        4.02        3.61     12.41 o 
  28   2   5      536.73      563.08     53.90 o 
  30   2   5      204.85      212.17     23.73 o 
  32   2   5      769.58      810.19     45.28 o 
  34   2   5      362.64      370.48     28.06 o 
  36   2   5      538.79      587.48     35.91 o 
 -37   3   5      167.31      166.07     29.89 o 
 -35   3   5      119.46      142.96     28.72 o 
 -33   3   5       53.44       82.52     29.15 o 
 -31   3   5       66.31       50.69     14.08 o 
 -29   3   5       82.21       67.83     12.85 o 
 -27   3   5       63.76       53.46     11.91 o 
 -25   3   5       11.66       32.29     11.25 o 
 -23   3   5      203.72      249.69     22.68 o 
 -21   3   5        9.79       12.15      9.43 o 
 -19   3   5       12.95       27.30      8.21 o 
 -17   3   5      288.03      283.82     22.26 o 
 -15   3   5      958.24     1001.92     34.03 o 
 -13   3   5     1806.63     1664.02     43.88 o 
 -11   3   5       85.76      109.01     11.72 o 
  -9   3   5      853.32      807.66     31.08 o 
  -7   3   5        0.31        8.00      6.52 o 
  -5   3   5      302.68      333.77     23.16 o 
  -3   3   5      846.17      851.66     36.02 o 
  -1   3   5        1.56        2.99      7.68 o 
   1   3   5        1.90        8.35      7.62 o 
   3   3   5      567.71      581.43     27.62 o 
   5   3   5       57.29       81.75     11.35 o 
   7   3   5       76.80       61.55     20.90 o 
   9   3   5     2852.70     2934.03     91.35 o 
  11   3   5     6450.26     6439.91    122.50 o 
  13   3   5     1463.71     1409.48     53.43 o 
  15   3   5     1486.30     1578.77     57.28 o 
  17   3   5      430.35      501.54     40.99 o 
  19   3   5      400.80      418.07     30.56 o 
  21   3   5      693.25      707.42     34.08 o 
  23   3   5       33.17       34.48     10.29 o 
  25   3   5        0.80        6.40     11.50 o 
  27   3   5      199.00      238.63     28.79 o 
  29   3   5      129.18      137.19     28.53 o 
  31   3   5      819.78      808.84     61.65 o 
 -30   4   5      344.08      368.32     43.33 o 
 -28   4   5       36.71       22.99     15.95 o 
 -26   4   5      274.35      278.14     37.74 o 
 -24   4   5      220.30      259.18     27.90 o 
 -22   4   5     2035.19     2034.63     74.43 o 
 -20   4   5     2858.06     2863.67     87.80 o 
 -18   4   5      233.83      231.25     25.11 o 
 -16   4   5      214.04      218.34     18.18 o 
 -14   4   5       28.72       27.74      8.98 o 
 -12   4   5      709.59      694.32     34.14 o 
 -10   4   5      212.53      223.59     19.88 o 
  -8   4   5     1460.20     1415.72     47.68 o 
  -6   4   5     1633.48     1586.14     45.35 o 
  -4   4   5      106.64      113.44     14.22 o 
  -2   4   5      319.70      317.56     22.84 o 
   0   4   5     1491.19     1507.09     70.89 o 
   2   4   5      115.62      127.08     19.55 o 
   4   4   5      422.99      403.02     48.79 o 
   6   4   5      324.54      345.32     28.85 o 
   8   4   5      366.45      373.92     29.27 o 
  10   4   5      359.26      378.81     30.09 o 
  12   4   5     1350.38     1319.71     70.07 o 
  14   4   5      903.03      967.54     42.43 o 
  16   4   5      111.08      150.82     22.73 o 
  18   4   5       94.40      124.12     21.66 o 
  20   4   5     1097.01     1099.78     56.94 o 
  22   4   5       23.88       59.81     18.62 o 
  24   4   5      469.32      430.38     48.63 o 
 -15   5   5       14.51       -8.46     12.32 o 
 -13   5   5      286.91      277.29     24.66 o 
 -11   5   5       48.81       30.53     10.27 o 
  -9   5   5       65.44       61.27     11.36 o 
  -7   5   5      129.49      138.94     18.08 o 
  -5   5   5        3.67        3.82     10.77 o 
  -3   5   5      201.21      185.70     20.85 o 
  -1   5   5      304.23      308.32     30.84 o 
   1   5   5       15.28       29.45     20.20 o 
   3   5   5        5.88       22.10     20.27 o 
   5   5   5       36.96       34.13     18.14 o 
   7   5   5      154.15      150.49     30.68 o 
 -46   0   6      146.11      200.04     34.15 o 
 -44   0   6        3.31        2.73     19.85 o 
 -42   0   6        1.92      -14.39     22.99 o 
 -40   0   6      105.46      111.58     35.09 o 
 -38   0   6        0.35       22.82     23.79 o 
 -36   0   6        0.12       10.52     22.78 o 
 -34   0   6     6303.79     6298.41    147.70 o 
 -32   0   6     1141.68     1104.59     55.26 o 
 -30   0   6      969.61      929.93     48.54 o 
 -28   0   6        2.39       12.73     10.67 o 
 -26   0   6      668.17      672.70     39.07 o 
 -24   0   6     1428.43     1530.71     87.16 o 
 -22   0   6     1353.22     1415.10     53.05 o 
 -20   0   6     3039.49     3167.21     81.29 o 
 -18   0   6     1107.93     1230.07     61.58 o 
 -16   0   6       24.86       38.85     15.62 o 
 -14   0   6    31563.44    32073.12    580.58 o 
 -12   0   6       32.61       31.06     13.45 o 
 -10   0   6     4610.18     4734.41     84.72 o 
  -8   0   6     8140.27     8764.46    131.89 o 
  -6   0   6     6783.65     6697.98     85.32 o 
  -4   0   6     1024.67     1053.67     22.90 o 
  -2   0   6      809.19      682.22     26.74 o 
   0   0   6    10133.78    10366.55    108.19 o 
   2   0   6     6119.72     5703.83    118.50 o 
   4   0   6      434.59      403.54     23.65 o 
   6   0   6     2012.22     2472.02     84.95 o 
   8   0   6       17.85       26.05     15.56 o 
  10   0   6     9725.51     9648.80    227.89 o 
  12   0   6       57.68       40.77     16.40 o 
  14   0   6     1282.61     1205.52     69.38 o 
  16   0   6     2837.16     2864.21    116.52 o 
  18   0   6     1806.51     1860.25     95.39 o 
  20   0   6     3028.93     2923.97    127.72 o 
  22   0   6     1639.51     1584.70     96.27 o 
  24   0   6      370.29      283.97     44.93 o 
  26   0   6      263.65      205.41     41.25 o 
  28   0   6      185.78      177.98     39.30 o 
  30   0   6     3987.05     3712.90    173.21 o 
  32   0   6        0.95        0.33     24.00 o 
  34   0   6       94.82      193.21     43.52 o 
  36   0   6     1528.05     1428.64    113.35 o 
 -45   1   6       28.90       72.71     23.83 o 
 -43   1   6      470.13      509.60     48.94 o 
 -41   1   6        0.12       10.15     11.97 o 
 -39   1   6       23.80       29.53     10.72 o 
 -37   1   6      316.70      323.92     23.81 o 
 -35   1   6      200.04      239.04     20.94 o 
 -33   1   6      107.04      101.04     13.76 o 
 -31   1   6      404.98      479.66     26.98 o 
 -29   1   6     5530.25     5440.64     81.19 o 
 -27   1   6     1819.04     1785.20     46.26 o 
 -25   1   6        4.43       10.96      7.19 o 
 -23   1   6      408.34      418.38     23.82 o 
 -21   1   6        1.80        9.64      8.36 o 
 -19   1   6     1137.15     1088.76     28.49 o 
 -17   1   6       81.68      118.96      9.76 o 
 -15   1   6       38.06       32.16      6.35 o 
 -13   1   6     1286.59     1197.25     33.94 o 
 -11   1   6     1170.35     1190.66     22.34 o 
  -9   1   6     3297.53     3417.06     54.46 o 
  -7   1   6      868.41      851.24     25.72 o 
  -5   1   6       26.55       19.00      5.82 o 
  -3   1   6     1129.00     1045.13     38.07 o 
  -1   1   6        5.84       14.73      7.95 o 
   1   1   6     4687.98     5121.70    104.93 o 
   3   1   6     1491.42     1606.65     29.88 o 
   5   1   6      295.53      231.58     11.46 o 
   7   1   6      852.51      804.20     21.90 o 
   9   1   6       23.45       22.35     12.17 o 
  11   1   6       39.65       50.40     11.70 o 
  13   1   6      450.69      424.26     32.29 o 
  15   1   6      283.86      303.78     21.88 o 
  17   1   6       84.41       88.41     19.02 o 
  19   1   6      355.19      389.58     33.86 o 
  21   1   6     4221.40     4183.23     91.28 o 
  23   1   6      535.98      487.56     39.25 o 
  25   1   6      632.22      624.15     35.78 o 
  27   1   6      260.23      225.38     23.44 o 
  29   1   6      136.69      143.20     20.62 o 
  31   1   6       53.29       31.23     20.24 o 
  33   1   6       11.19       13.21     35.91 o 
  35   1   6       22.46       62.67     23.96 o 
 -42   2   6        3.70        3.84     15.58 o 
 -40   2   6       12.39        1.85     11.75 o 
 -38   2   6      599.52      560.69     33.56 o 
 -36   2   6       86.95       96.92     14.73 o 
 -34   2   6     1182.01     1177.76     44.53 o 
 -32   2   6      889.13      817.71     41.98 o 
 -30   2   6      407.69      467.41     31.25 o 
 -28   2   6        0.22       17.78     11.71 o 
 -26   2   6      221.34      246.04     21.58 o 
 -24   2   6     5748.37     5969.51     96.48 o 
 -22   2   6      321.45      362.35     23.87 o 
 -20   2   6      286.05      305.03     20.75 o 
 -18   2   6     1214.15     1085.79     57.91 o 
 -16   2   6       30.66       35.63      9.06 o 
 -14   2   6      669.46      624.02     27.99 o 
 -12   2   6     1227.41     1169.32     30.04 o 
 -10   2   6      707.39      677.63     15.83 o 
  -8   2   6      190.60      219.66     12.06 o 
  -6   2   6     1035.39     1042.11     35.43 o 
  -4   2   6      288.65      337.80     18.60 o 
  -2   2   6     1298.64     1181.40     22.13 o 
   0   2   6      319.24      284.98     13.35 o 
   2   2   6      387.75      388.05     30.69 o 
   4   2   6     3792.25     4150.37     74.27 o 
   6   2   6       65.95       36.35     10.11 o 
   8   2   6      484.16      495.85     42.74 o 
  10   2   6        0.09       24.36     14.77 o 
  12   2   6      220.71      244.69     26.47 o 
  14   2   6      946.26      825.00     52.76 o 
  16   2   6     2487.53     2338.88     67.60 o 
  18   2   6      158.79      168.37     19.25 o 
  20   2   6      850.26      870.87     42.13 o 
  22   2   6     1294.79     1199.22     50.56 o 
  24   2   6     1023.04     1010.45     47.56 o 
  26   2   6      247.05      249.81     35.48 o 
  28   2   6        4.62        6.45     12.04 o 
  30   2   6      404.23      490.59     45.84 o 
  32   2   6       17.51       16.19     11.82 o 
  34   2   6      225.32      255.89     24.85 o 
 -37   3   6      874.33      846.05    105.69 o 
 -35   3   6      978.80     1011.37     68.50 o 
 -33   3   6      351.03      415.84     42.73 o 
 -31   3   6      844.35      947.32     79.88 o 
 -29   3   6      367.23      364.81     40.13 o 
 -27   3   6      610.01      589.91     48.18 o 
 -25   3   6       44.72       71.42     20.36 o 
 -23   3   6      300.13      374.20     36.56 o 
 -21   3   6      238.59      336.20     35.23 o 
 -19   3   6     1699.78     1731.65     99.28 o 
 -17   3   6     2417.19     2388.93     88.34 o 
 -15   3   6     4610.34     4662.25    100.48 o 
 -13   3   6      893.08      856.70     40.22 o 
 -11   3   6      747.77      710.04     35.81 o 
  -9   3   6      852.16      845.31     33.95 o 
  -7   3   6     1177.63     1168.81     39.20 o 
  -5   3   6      154.82      162.64     15.16 o 
  -3   3   6      402.46      399.03     26.55 o 
  -1   3   6      762.11      754.76     34.14 o 
   1   3   6      515.75      522.45     27.43 o 
   3   3   6       32.11       35.30      9.00 o 
   5   3   6     1447.83     1432.75     63.94 o 
   7   3   6     2060.63     1970.89     76.59 o 
   9   3   6     4465.81     4463.00    121.56 o 
  11   3   6      557.94      534.29     40.74 o 
  13   3   6     1093.28     1108.34     81.90 o 
  15   3   6        3.58        0.56     16.02 o 
  17   3   6      129.94      187.85     22.14 o 
  19   3   6       67.19       44.96     13.79 o 
  21   3   6       69.96       90.48     18.61 o 
  23   3   6      168.57      215.35     34.55 o 
  25   3   6       92.50      112.41     20.36 o 
  27   3   6      393.71      333.65     50.80 o 
  29   3   6      463.87      444.92     46.58 o 
 -30   4   6       68.18       47.43     23.23 o 
 -28   4   6      106.77       89.58     18.70 o 
 -26   4   6       93.99      104.92     20.60 o 
 -24   4   6      605.43      561.33     40.49 o 
 -22   4   6      641.71      572.47     39.87 o 
 -20   4   6      301.49      288.24     28.21 o 
 -18   4   6        1.06       11.42      9.73 o 
 -16   4   6       73.18      106.10     19.70 o 
 -14   4   6       73.82       93.09     17.67 o 
 -12   4   6       49.69       38.17     11.06 o 
 -10   4   6        0.40        4.20     13.09 o 
  -8   4   6      127.68      127.77     15.85 o 
  -6   4   6      275.97      260.61     21.39 o 
  -4   4   6      162.30      173.66     17.21 o 
  -2   4   6       15.89        8.59     13.62 o 
   0   4   6      508.64      548.30     44.13 o 
   2   4   6      101.95      141.14     25.00 o 
   4   4   6       84.33      116.39     24.41 o 
   6   4   6     1397.60     1274.24     66.50 o 
   8   4   6       16.75       17.71     15.01 o 
  10   4   6      250.26      279.16     40.30 o 
  12   4   6      265.44      215.66     23.84 o 
  14   4   6      138.17      109.42     26.70 o 
  16   4   6      318.49      246.51     33.45 o 
  18   4   6        0.25       -4.63     17.20 o 
  20   4   6       11.41       -7.56     16.41 o 
 -11   5   6      154.82      157.94     19.54 o 
  -9   5   6        8.19       17.02     11.91 o 
  -7   5   6       75.30      105.25     20.17 o 
  -5   5   6      664.94      652.29     38.73 o 
  -3   5   6      124.94       89.38     17.08 o 
  -1   5   6      419.36      394.84     66.51 o 
   1   5   6       17.22       40.83     26.65 o 
   3   5   6       48.88       93.07     25.25 o 
 -45   1   7     1669.62     1724.84     71.34 o 
 -43   1   7      154.18      125.18     17.97 o 
 -41   1   7      141.78      164.25     19.88 o 
 -39   1   7      708.18      711.37     45.83 o 
 -37   1   7       13.68       -0.45      9.70 o 
 -35   1   7     1393.01     1405.20     48.20 o 
 -33   1   7       13.07       18.82      9.08 o 
 -31   1   7     2521.72     2475.02     52.12 o 
 -29   1   7     6496.29     6232.78    104.88 o 
 -27   1   7        4.76       15.78     15.72 o 
 -25   1   7     3706.41     3647.56     65.42 o 
 -23   1   7      363.25      343.86     23.05 o 
 -21   1   7     2226.37     2234.41     50.53 o 
 -19   1   7      772.52      795.90     28.77 o 
 -17   1   7     2205.50     2177.11     41.53 o 
 -15   1   7     1873.45     1725.87     34.35 o 
 -13   1   7      341.08      268.13      9.44 o 
 -11   1   7     2175.92     1912.17     41.24 o 
  -9   1   7    15085.44    14912.68    142.00 o 
  -7   1   7     1656.49     1735.18     34.56 o 
  -5   1   7     2398.45     2266.23     44.43 o 
  -3   1   7     4098.22     3953.73     63.03 o 
  -1   1   7     1910.63     1823.90     54.55 o 
   1   1   7      199.39      173.68     11.91 o 
   3   1   7      671.83      594.39     18.66 o 
   5   1   7     8503.73     7961.88     93.65 o 
   7   1   7     1938.26     2108.85     40.18 o 
   9   1   7     2069.29     2213.92     54.41 o 
  11   1   7     2346.67     2137.49     66.17 o 
  13   1   7      114.60       87.52     16.30 o 
  15   1   7     7398.22     7632.17    127.44 o 
  17   1   7      805.86      762.63     36.69 o 
  19   1   7     5067.60     4743.95    122.04 o 
  21   1   7      171.40      160.02     24.45 o 
  23   1   7        1.09        8.56     15.21 o 
  25   1   7     3326.08     3125.50    106.32 o 
  27   1   7      117.43      103.21     24.07 o 
  29   1   7     2338.87     2167.49     93.66 o 
  31   1   7      136.87      179.04     47.12 o 
  33   1   7      507.77      478.88     46.58 o 
 -42   2   7       46.14       15.52     15.19 o 
 -40   2   7      418.24      400.89     47.43 o 
 -38   2   7      336.04      379.16     32.45 o 
 -36   2   7       15.75        4.08     11.28 o 
 -34   2   7      136.67      187.29     56.78 o 
 -32   2   7      117.93      128.46     17.04 o 
 -30   2   7      606.17      598.94     34.61 o 
 -28   2   7     1150.95     1092.35     44.89 o 
 -26   2   7      491.87      545.68     30.57 o 
 -24   2   7     4225.35     4216.49    104.38 o 
 -22   2   7      310.48      319.10     26.35 o 
 -20   2   7      493.84      478.38     25.15 o 
 -18   2   7       30.85       31.29      7.41 o 
 -16   2   7      348.84      313.59     17.55 o 
 -14   2   7       22.99       31.29      4.37 o 
 -12   2   7      219.25      196.35     12.65 o 
 -10   2   7     2451.62     2371.73     42.98 o 
  -8   2   7     1676.24     1692.60     37.57 o 
  -6   2   7      175.51      191.87     12.47 o 
  -4   2   7     2406.20     2538.95     54.18 o 
  -2   2   7        0.17        5.27      5.39 o 
   0   2   7      440.63      486.78     17.09 o 
   2   2   7      927.19     1131.30     37.73 o 
   4   2   7       39.13       52.25      9.78 o 
   6   2   7      109.04      157.06     13.45 o 
   8   2   7      184.84      174.22     24.43 o 
  10   2   7      274.04      302.77     36.35 o 
  12   2   7      448.85      420.13     35.16 o 
  14   2   7      476.32      484.38     38.71 o 
  16   2   7      600.49      635.01     34.10 o 
  18   2   7      121.57      164.83     21.05 o 
  20   2   7      258.60      298.26     25.70 o 
  22   2   7        9.45        5.81     13.72 o 
  24   2   7      142.23      180.58     22.67 o 
  26   2   7       21.40       53.45     17.28 o 
  28   2   7      293.22      334.15     30.80 o 
  30   2   7      136.97      192.09     24.61 o 
  32   2   7      245.37      245.66     29.04 o 
 -37   3   7      318.14      422.88     47.28 o 
 -35   3   7      211.64      190.18     32.93 o 
 -33   3   7       36.91       65.69     20.89 o 
 -31   3   7        1.98      -20.41     13.70 o 
 -29   3   7      326.60      345.78     37.54 o 
 -27   3   7        8.48        1.94     11.50 o 
 -25   3   7        9.10       33.31     13.53 o 
 -23   3   7      356.24      326.70     34.29 o 
 -21   3   7      805.85      732.33     50.83 o 
 -19   3   7     3748.25     3909.74    118.99 o 
 -17   3   7      213.55      245.08     24.29 o 
 -15   3   7     2004.31     1900.31     62.73 o 
 -13   3   7     1414.85     1456.42     67.82 o 
 -11   3   7       13.19       -2.34     11.42 o 
  -9   3   7        0.20       -0.43      9.27 o 
  -7   3   7      348.79      365.22     30.13 o 
  -5   3   7       11.05        8.32     12.70 o 
  -3   3   7      416.94      374.27     25.43 o 
  -1   3   7      234.24      253.25     20.91 o 
   1   3   7      847.35      884.74     60.19 o 
   3   3   7       44.33       53.44     16.93 o 
   5   3   7      782.46      672.37     46.14 o 
   7   3   7     1219.93     1183.69     60.38 o 
   9   3   7      476.67      490.69     40.21 o 
  11   3   7       10.22       18.77     14.07 o 
  13   3   7        1.64       32.52     22.10 o 
  15   3   7       25.30       21.27     14.52 o 
  17   3   7       52.66       54.55     24.91 o 
  19   3   7      209.44      195.27     60.29 o 
  21   3   7        0.02       -2.48     16.23 o 
  23   3   7        0.91       14.14     16.08 o 
  25   3   7       39.38       44.95     18.23 o 
  27   3   7       30.82       22.52     18.62 o 
 -28   4   7        7.31       26.13     20.97 o 
 -26   4   7       96.10       85.82     18.59 o 
 -24   4   7      102.09      104.16     17.90 o 
 -22   4   7      252.97      263.06     34.90 o 
 -20   4   7      605.61      603.77     41.10 o 
 -18   4   7       33.02       17.25     12.08 o 
 -16   4   7      176.24      217.91     24.84 o 
 -14   4   7        3.32       17.36     12.22 o 
 -12   4   7       12.79       21.90     11.47 o 
 -10   4   7       25.41       25.95     12.68 o 
  -8   4   7       15.55       18.64     11.53 o 
  -6   4   7      455.49      407.83     38.00 o 
  -4   4   7      662.29      647.30     40.39 o 
  -2   4   7     1000.11      924.80     58.36 o 
   0   4   7       91.37      124.29     25.61 o 
   2   4   7        5.23       28.54     16.20 o 
   4   4   7       31.27       19.69     12.55 o 
   6   4   7      120.47       92.10     22.14 o 
   8   4   7      213.90      216.45     30.81 o 
  10   4   7      416.97      359.94     37.99 o 
  12   4   7      327.25      292.41     63.21 o 
  14   4   7     1283.81     1191.68     68.51 o 
  16   4   7        2.18       15.79     11.89 o 
  18   4   7        0.07       20.75     15.97 o 
 -44   0   8        1.28       -8.81     24.33 o 
 -42   0   8     1421.32     1469.63    114.56 o 
 -40   0   8     1800.76     1886.60     83.76 o 
 -38   0   8      178.82      206.19     30.67 o 
 -36   0   8     2036.96     2006.43     81.61 o 
 -34   0   8     1495.03     1492.60    114.10 o 
 -32   0   8      421.86      436.30     36.53 o 
 -30   0   8      127.96      138.52     21.69 o 
 -28   0   8     2438.33     2264.15    121.17 o 
 -26   0   8     3552.08     2965.53    170.58 o 
 -24   0   8     4737.75     4613.74    113.13 o 
 -22   0   8       49.02       57.78     26.73 o 
 -20   0   8     3059.59     2968.97    112.09 o 
 -18   0   8     1587.10     1476.41     74.32 o 
 -16   0   8      370.33      336.32     35.82 o 
 -14   0   8     1915.05     2009.53     86.80 o 
 -12   0   8     2120.41     1883.98     83.42 o 
 -10   0   8     7088.04     7454.71    194.33 o 
  -8   0   8        4.21        9.19     13.68 o 
  -6   0   8     2070.03     1874.66     43.53 o 
  -4   0   8     6296.34     6205.44     92.64 o 
  -2   0   8       31.25       22.07      9.97 o 
   0   0   8     6339.32     6521.32     97.92 o 
   2   0   8     1780.15     1809.52     45.04 o 
   4   0   8    12238.99    12649.75    200.00 o 
   6   0   8     1951.69     2063.98     63.81 o 
   8   0   8      799.00      713.88     38.56 o 
  10   0   8     1032.74     1014.44     62.15 o 
  12   0   8      139.98      118.66     25.96 o 
  14   0   8     2523.97     2663.88    114.81 o 
  16   0   8      146.48      233.62     37.38 o 
  18   0   8      372.84      391.20     48.43 o 
  20   0   8     1784.18     1881.25    106.27 o 
  22   0   8     4529.33     4439.00    175.70 o 
  24   0   8     5236.02     5115.80    196.27 o 
  26   0   8     2320.86     2232.21    128.15 o 
  28   0   8        3.70       31.98     23.77 o 
  30   0   8      285.93      276.83     51.16 o 
  32   0   8       10.35       63.69     37.00 o 
 -43   1   8      114.65      192.56     22.07 o 
 -41   1   8        1.08        3.83     10.11 o 
 -39   1   8       25.63       41.92     11.96 o 
 -37   1   8        1.44       12.91     10.21 o 
 -35   1   8       51.52       31.63     11.91 o 
 -33   1   8      462.44      462.58     41.72 o 
 -31   1   8       79.72       72.48     13.81 o 
 -29   1   8      144.11      145.37     18.27 o 
 -27   1   8       37.41       48.64     10.62 o 
 -25   1   8      570.67      544.37     29.41 o 
 -23   1   8      304.55      325.09     18.04 o 
 -21   1   8        8.56       13.34      6.65 o 
 -19   1   8       52.26       69.91      9.22 o 
 -17   1   8        0.34        0.97      5.70 o 
 -15   1   8       76.83       70.18      6.30 o 
 -13   1   8     2357.33     2086.63    107.15 o 
 -11   1   8     2640.20     2601.25     52.17 o 
  -9   1   8      156.94      135.38     10.96 o 
  -7   1   8        5.71       10.29      6.54 o 
  -5   1   8      300.10      313.26     17.15 o 
  -3   1   8     4055.11     4006.61     66.83 o 
  -1   1   8       58.06       77.36      6.75 o 
   1   1   8       26.36       24.49      5.66 o 
   3   1   8     1533.36     1546.63     33.20 o 
   5   1   8        0.95       10.79      5.80 o 
   7   1   8      404.02      493.22     19.51 o 
   9   1   8       15.06       20.01      8.13 o 
  11   1   8     1470.26     1456.06     46.98 o 
  13   1   8     1117.17     1120.35     42.40 o 
  15   1   8       27.06       29.39     11.34 o 
  17   1   8     3525.66     3551.38     84.80 o 
  19   1   8     1769.62     1747.98     59.47 o 
  21   1   8       20.39       28.79     13.00 o 
  23   1   8       45.80       12.17     12.63 o 
  25   1   8        0.18       14.45     16.05 o 
  27   1   8        0.06       19.87     26.99 o 
  29   1   8       20.22       39.03     18.10 o 
  31   1   8      226.13      236.98     37.76 o 
 -40   2   8      499.91      615.07     42.72 o 
 -38   2   8      234.52      203.92     34.61 o 
 -36   2   8      469.61      381.74     33.57 o 
 -34   2   8      801.27      754.49     55.96 o 
 -32   2   8      126.14       62.93     37.22 o 
 -30   2   8        0.88       17.03     14.70 o 
 -28   2   8       54.68       33.73     18.18 o 
 -26   2   8      289.12      337.66     35.19 o 
 -24   2   8     3345.59     3251.64    107.22 o 
 -22   2   8       17.27       34.28     18.04 o 
 -20   2   8      552.38      597.81     43.21 o 
 -18   2   8      556.49      532.56     40.68 o 
 -16   2   8      640.30      599.77     41.76 o 
 -14   2   8    10424.94    10334.05    126.88 o 
 -12   2   8      336.01      367.85     18.83 o 
 -10   2   8       34.91       26.33      7.50 o 
  -8   2   8       10.75       16.51      6.77 o 
  -6   2   8       10.11       20.65      9.23 o 
  -4   2   8     2253.52     2211.44     44.39 o 
  -2   2   8       27.97       24.19     16.37 o 
   0   2   8     2373.81     2476.92     61.53 o 
   2   2   8       38.09       22.74      6.88 o 
   4   2   8      625.09      620.62     28.06 o 
   6   2   8      192.07      190.74     25.92 o 
   8   2   8      502.75      539.92     38.39 o 
  10   2   8      431.29      487.78     27.97 o 
  12   2   8      938.69      893.47     39.10 o 
  14   2   8     1208.79     1348.94     63.26 o 
  16   2   8      206.83      226.34     22.08 o 
  18   2   8      123.66      159.32     28.80 o 
  20   2   8        1.05       10.56     11.41 o 
  22   2   8        2.87       20.73     14.05 o 
  24   2   8      515.22      471.09     34.90 o 
  26   2   8       45.56       54.56     21.21 o 
  28   2   8      312.17      308.51     45.45 o 
 -35   3   8      104.62       91.45     24.23 o 
 -33   3   8      145.42      112.02     24.76 o 
 -31   3   8       32.88       35.09     15.91 o 
 -29   3   8       36.95       81.32     23.37 o 
 -27   3   8       10.90        5.50     11.90 o 
 -25   3   8      432.35      411.81     57.26 o 
 -23   3   8     2694.31     2569.82    136.63 o 
 -21   3   8      327.34      344.51     37.31 o 
 -19   3   8     1087.24     1104.35     62.26 o 
 -17   3   8        4.16       10.70     10.80 o 
 -15   3   8       37.20       43.32     11.80 o 
 -13   3   8       27.84       45.43     19.27 o 
 -11   3   8      149.21      161.14     19.34 o 
  -9   3   8      290.47      287.26     21.70 o 
  -7   3   8      352.89      389.30     24.16 o 
  -5   3   8      164.29      171.24     16.39 o 
  -3   3   8     1534.96     1653.36     48.27 o 
  -1   3   8      644.47      617.45     32.51 o 
   1   3   8     1208.22     1060.92     57.81 o 
   3   3   8      498.20      525.43     77.76 o 
   5   3   8      381.91      414.46     38.12 o 
   7   3   8      285.04      324.83     35.13 o 
   9   3   8      151.58      145.83     24.19 o 
  11   3   8      149.35      164.79     26.30 o 
  13   3   8      481.69      572.43     46.47 o 
  15   3   8      359.40      469.71     42.37 o 
  17   3   8      752.01      753.76     54.20 o 
  19   3   8        6.60       16.19     18.90 o 
  21   3   8      493.52      547.36     47.60 o 
  23   3   8      516.10      540.36     48.76 o 
 -26   4   8       48.66       73.63     23.11 o 
 -24   4   8      583.73      530.61     43.82 o 
 -22   4   8      259.61      196.91     31.34 o 
 -20   4   8      418.04      461.70     44.32 o 
 -18   4   8      166.58      170.41     23.15 o 
 -16   4   8      866.16      801.14     45.37 o 
 -14   4   8      571.66      534.92     37.10 o 
 -12   4   8      786.43      769.85     51.47 o 
 -10   4   8        5.63        9.42     18.42 o 
  -8   4   8       27.73       31.92     15.38 o 
  -6   4   8       44.29       37.66     15.09 o 
  -4   4   8      550.36      464.21     45.30 o 
  -2   4   8       41.00        6.98     13.96 o 
   0   4   8       37.91       33.02     18.89 o 
   2   4   8      221.67      171.80     44.82 o 
   4   4   8        0.14        7.97     16.00 o 
   6   4   8       60.06       43.86     35.09 o 
   8   4   8      239.71      221.12     45.46 o 
  10   4   8      192.97      183.36     36.20 o 
  12   4   8       35.53       26.01     19.96 o 
  14   4   8      166.81      145.35     29.53 o 
 -43   1   9      702.72      631.33     74.54 o 
 -41   1   9      189.69      232.14     44.26 o 
 -39   1   9       86.67       88.47     21.11 o 
 -37   1   9       25.10       40.53     30.95 o 
 -35   1   9      153.25      211.20     24.93 o 
 -33   1   9      158.68      174.47     22.56 o 
 -31   1   9      244.53      236.90     32.06 o 
 -29   1   9     2307.26     2102.44    125.91 o 
 -27   1   9      453.82      452.98     38.71 o 
 -25   1   9      309.00      374.66     24.96 o 
 -23   1   9       37.00       37.13     10.50 o 
 -21   1   9       96.76      104.85     14.43 o 
 -19   1   9      610.13      563.23     28.60 o 
 -17   1   9      761.57      733.98     32.43 o 
 -15   1   9      108.27      113.67     14.42 o 
 -13   1   9     2167.88     2323.35     70.70 o 
 -11   1   9      937.95     1045.50     33.83 o 
  -9   1   9      975.42      928.32     27.97 o 
  -7   1   9      188.61      150.45     12.56 o 
  -5   1   9      301.84      267.97     17.25 o 
  -3   1   9      320.77      378.54     20.28 o 
  -1   1   9       92.52      112.69      8.29 o 
   1   1   9      584.64      685.96     21.13 o 
   3   1   9       37.17       23.31      8.50 o 
   5   1   9      137.81      158.56     12.04 o 
   7   1   9      205.56      206.69     20.67 o 
   9   1   9       12.54       30.80      9.48 o 
  11   1   9       72.06       73.51     12.92 o 
  13   1   9        4.44       19.39     10.42 o 
  15   1   9      444.82      451.65     29.26 o 
  17   1   9      250.72      260.62     23.67 o 
  19   1   9       36.96       37.45     26.13 o 
  21   1   9      373.02      434.46     31.71 o 
  23   1   9     1083.86      950.60     48.01 o 
  25   1   9       34.29       35.45     16.96 o 
  27   1   9        0.63       -1.54     23.42 o 
  29   1   9      371.93      364.07     33.48 o 
 -40   2   9       28.08       23.02     15.28 o 
 -38   2   9       97.72      108.13     19.94 o 
 -36   2   9      338.10      367.16     88.50 o 
 -34   2   9     1313.05     1431.14     77.79 o 
 -32   2   9        3.37       29.80     18.15 o 
 -30   2   9      437.29      479.69     44.56 o 
 -28   2   9     2949.66     2929.55    107.15 o 
 -26   2   9      257.22      286.41     34.56 o 
 -24   2   9      165.63      210.20     36.21 o 
 -22   2   9      804.29      868.02     53.13 o 
 -20   2   9       30.75       28.73     15.06 o 
 -18   2   9      330.23      376.52     34.52 o 
 -16   2   9      867.45      931.46     58.59 o 
 -14   2   9     6928.59     6855.67    127.50 o 
 -12   2   9      308.71      341.67     20.07 o 
 -10   2   9        3.09        9.31      8.13 o 
  -8   2   9     4377.08     4361.23     75.54 o 
  -6   2   9      664.93      706.97     25.67 o 
  -4   2   9      449.39      482.34     21.26 o 
  -2   2   9      454.57      491.07     21.71 o 
   0   2   9       80.87       88.58     16.03 o 
   2   2   9     1784.44     1819.34     53.41 o 
   4   2   9      106.53      125.55     40.43 o 
   6   2   9     4477.04     4206.42    226.53 o 
   8   2   9      891.50      888.32     52.53 o 
  10   2   9      268.65      321.21     33.57 o 
  12   2   9      386.45      396.68     37.78 o 
  14   2   9       67.20       57.13     22.40 o 
  16   2   9      719.44      706.28     75.92 o 
  18   2   9      513.98      566.58     47.62 o 
  20   2   9      195.54      230.10     49.73 o 
  22   2   9      570.78      565.07     58.04 o 
  24   2   9       90.58      113.00     24.87 o 
  26   2   9      362.82      428.95     44.67 o 
 -33   3   9        0.02        9.51     16.33 o 
 -31   3   9      140.65      108.37     41.98 o 
 -29   3   9      312.28      259.18     28.86 o 
 -27   3   9       77.25       52.16     20.81 o 
 -25   3   9      435.75      497.15     68.18 o 
 -23   3   9     3188.80     3218.86    115.55 o 
 -21   3   9       61.77       82.77     24.08 o 
 -19   3   9     2304.72     2283.12     92.70 o 
 -17   3   9      481.55      463.35     33.02 o 
 -15   3   9      352.17      367.28     29.71 o 
 -13   3   9      332.70      315.88     27.21 o 
 -11   3   9        9.67       34.99     12.40 o 
  -9   3   9      176.33      183.35     22.83 o 
  -7   3   9        0.43        9.09      9.74 o 
  -5   3   9       15.49       45.76      9.88 o 
  -3   3   9      461.24      429.27     31.34 o 
  -1   3   9        0.49       30.83     19.11 o 
   1   3   9     1120.43     1011.35     80.75 o 
   3   3   9        2.09        3.01     16.16 o 
   5   3   9      119.67       92.46     20.48 o 
   7   3   9      103.94      128.30     25.14 o 
   9   3   9      121.44      116.32     25.15 o 
  11   3   9       59.09       55.89     19.81 o 
  13   3   9        3.31       11.59     23.22 o 
  15   3   9      173.40      231.37     32.27 o 
  17   3   9      316.06      332.49     59.98 o 
  19   3   9       39.70       47.61     31.88 o 
  21   3   9        0.16       -7.33     14.74 o 
 -24   4   9        2.29       16.54     16.90 o 
 -22   4   9        4.77        2.71     23.98 o 
 -20   4   9      201.21      224.09     34.48 o 
 -18   4   9     2089.32     2105.34     76.73 o 
 -16   4   9      378.25      380.33     32.49 o 
 -14   4   9       30.48       49.35     15.41 o 
 -12   4   9      421.33      459.80     34.71 o 
 -10   4   9      298.75      303.77     36.95 o 
  -8   4   9      177.00      202.68     26.20 o 
  -6   4   9      246.32      267.87     33.84 o 
  -4   4   9      620.47      585.01     41.14 o 
  -2   4   9      320.89      307.89     40.72 o 
   0   4   9      124.66      129.10     25.92 o 
   2   4   9      267.23      353.90     38.54 o 
   4   4   9       10.30       40.81     20.59 o 
   6   4   9      707.20      736.67     56.55 o 
   8   4   9      244.09      246.49     35.29 o 
  10   4   9     1436.90     1486.07    103.20 o 
 -42   0  10      779.95      909.64     94.60 o 
 -40   0  10       34.20       17.04     26.61 o 
 -38   0  10        6.40      -21.70     16.41 o 
 -36   0  10       65.22       87.29     53.20 o 
 -34   0  10       56.27      102.59     21.14 o 
 -32   0  10      531.83      573.08     67.08 o 
 -30   0  10      888.14      766.83     71.54 o 
 -28   0  10     3292.46     3010.32    178.81 o 
 -26   0  10       56.80       45.18     16.31 o 
 -24   0  10      194.77      126.73     20.42 o 
 -22   0  10      559.80      495.71     49.04 o 
 -20   0  10     1345.48     1341.64     79.35 o 
 -18   0  10       20.76       -1.36     12.69 o 
 -16   0  10     1498.85     1429.89     80.63 o 
 -14   0  10       20.81       46.88     18.97 o 
 -12   0  10     3030.27     2889.02    119.05 o 
 -10   0  10     5585.72     5847.95    181.86 o 
  -8   0  10     3919.75     3916.71    143.67 o 
  -6   0  10     1333.23     1298.67     46.48 o 
  -4   0  10     1502.58     1548.25     57.62 o 
  -2   0  10     4251.86     3984.32     76.31 o 
   0   0  10     1835.86     1872.84     49.70 o 
   2   0  10      491.89      548.68     26.78 o 
   4   0  10     1854.45     1974.19     53.33 o 
   6   0  10     1260.87     1202.15     41.99 o 
   8   0  10     1067.30     1017.61     82.32 o 
  10   0  10      262.56      259.84     33.69 o 
  12   0  10     3605.21     3588.40    103.93 o 
  14   0  10      962.48     1011.74     54.52 o 
  16   0  10     1039.83      980.45     55.81 o 
  18   0  10     1785.35     1767.94    104.30 o 
  20   0  10     3646.25     3662.37    159.12 o 
  22   0  10       51.52       65.93     29.93 o 
  24   0  10     1179.27      945.15     84.01 o 
  26   0  10     1011.64      982.73     87.61 o 
  28   0  10      233.23      207.67     45.09 o 
 -41   1  10      175.53      195.55     26.37 o 
 -39   1  10      383.28      400.37     34.50 o 
 -37   1  10       65.79       62.67     16.03 o 
 -35   1  10        5.68       19.20     13.27 o 
 -33   1  10       80.55      138.33     52.95 o 
 -31   1  10       48.45       33.28     15.57 o 
 -29   1  10      549.00      481.19     41.84 o 
 -27   1  10       43.33       32.13     14.79 o 
 -25   1  10     1135.48     1014.07     57.32 o 
 -23   1  10     1063.80     1037.53     41.85 o 
 -21   1  10      116.92      103.00     15.19 o 
 -19   1  10      216.59      216.18     20.14 o 
 -17   1  10      131.68      125.98     15.77 o 
 -15   1  10      164.27      165.92     17.03 o 
 -13   1  10      645.62      604.60     31.32 o 
 -11   1  10      146.73      159.77     15.39 o 
  -9   1  10     7075.95     7016.27     91.81 o 
  -7   1  10        4.73       -0.56      8.21 o 
  -5   1  10       13.35       17.45      8.16 o 
  -3   1  10     1092.62     1125.36     36.54 o 
  -1   1  10       26.49       19.51      8.42 o 
   1   1  10       21.92       19.62      9.19 o 
   3   1  10       73.33       80.64     11.24 o 
   5   1  10      233.87      274.65     22.09 o 
   7   1  10      123.41      113.89     17.00 o 
   9   1  10      475.70      508.73     38.73 o 
  11   1  10      669.68      669.13     45.12 o 
  13   1  10       46.19       69.44     19.92 o 
  15   1  10        1.01       23.12     16.07 o 
  17   1  10      340.52      318.50     40.13 o 
  19   1  10       16.85       25.55     14.45 o 
  21   1  10      227.71      186.46     43.47 o 
  23   1  10      463.95      434.45     61.09 o 
  25   1  10       66.99       43.51     18.64 o 
  27   1  10      236.97      235.68     38.99 o 
 -38   2  10      470.87      500.77     40.85 o 
 -36   2  10       42.38       24.43     30.32 o 
 -34   2  10        2.25       39.70     20.28 o 
 -32   2  10      246.72      264.62     35.52 o 
 -30   2  10        0.81       -4.25     14.56 o 
 -28   2  10      798.35      790.23     56.22 o 
 -26   2  10       23.13       44.90     18.51 o 
 -24   2  10      545.81      505.17     43.43 o 
 -22   2  10      507.82      541.77     44.05 o 
 -20   2  10      157.93      215.72     28.26 o 
 -18   2  10     1215.42     1237.61     63.85 o 
 -16   2  10      308.89      349.88     33.92 o 
 -14   2  10     1391.67     1396.29     54.29 o 
 -12   2  10       21.77       45.73     15.32 o 
 -10   2  10        0.08        3.80      7.37 o 
  -8   2  10      833.70      817.08     32.00 o 
  -6   2  10     2369.16     2250.10     62.17 o 
  -4   2  10       40.36       46.99      9.55 o 
  -2   2  10      983.60      996.87     39.35 o 
   0   2  10       11.03       14.30      7.56 o 
   2   2  10      820.74      717.02     47.54 o 
   4   2  10      412.39      476.96     39.99 o 
   6   2  10      264.00      175.24     37.32 o 
   8   2  10     1998.03     1846.12    149.03 o 
  10   2  10       51.77       73.02     18.57 o 
  12   2  10       79.32       76.71     21.53 o 
  14   2  10        8.79        2.53     19.99 o 
  16   2  10      528.95      585.28     47.49 o 
  18   2  10      148.24      155.99     27.81 o 
  20   2  10       60.61       43.09     18.87 o 
  22   2  10      157.78      134.56     26.28 o 
 -31   3  10       14.00       44.29     18.76 o 
 -29   3  10      131.28      159.02     30.22 o 
 -27   3  10        3.24       20.71     20.93 o 
 -25   3  10       68.99      161.99     30.89 o 
 -23   3  10     1420.78     1387.09     75.48 o 
 -21   3  10      655.25      672.71     51.58 o 
 -19   3  10     1264.87     1297.06     70.94 o 
 -17   3  10      278.34      300.45     28.65 o 
 -15   3  10       88.43      100.21     18.53 o 
 -13   3  10      854.12      822.43     55.86 o 
 -11   3  10        6.91       17.66     17.12 o 
  -9   3  10      353.75      425.23     27.14 o 
  -7   3  10      128.61      121.42     19.02 o 
  -5   3  10      285.51      332.62     29.39 o 
  -3   3  10      233.96      263.04     26.12 o 
  -1   3  10      318.69      346.41     38.85 o 
   1   3  10      793.26      644.74     50.03 o 
   3   3  10      450.49      478.45     43.49 o 
   5   3  10       94.58      122.16     24.66 o 
   7   3  10        5.48       20.48     18.96 o 
   9   3  10       10.89       12.60     23.64 o 
  11   3  10      446.78      472.96     45.62 o 
  13   3  10       76.90      112.67     25.82 o 
  15   3  10      308.29      271.17     36.76 o 
  17   3  10       94.08      137.34     28.83 o 
 -20   4  10       64.23       71.16     23.61 o 
 -18   4  10      298.48      308.77     39.81 o 
 -16   4  10        0.04       15.74     20.99 o 
 -14   4  10      133.58      107.53     34.24 o 
 -12   4  10      255.83      279.15     36.08 o 
 -10   4  10        0.02       -2.27     28.46 o 
  -8   4  10       81.56       77.48     25.12 o 
  -6   4  10       45.93       39.76     35.73 o 
  -4   4  10      473.60      378.59     34.30 o 
  -2   4  10        6.01       13.46     13.37 o 
   0   4  10      449.84      454.23     37.23 o 
   2   4  10       48.75       72.25     21.23 o 
   4   4  10        1.01        9.18     21.72 o 
 -39   1  11      874.66      970.50     54.52 o 
 -37   1  11      309.34      324.79     49.24 o 
 -35   1  11      908.14      884.91     63.05 o 
 -33   1  11      553.18      503.78     37.97 o 
 -31   1  11      656.33      661.31     53.75 o 
 -29   1  11      105.77      112.81     23.43 o 
 -27   1  11     1887.97     1866.84     82.15 o 
 -25   1  11      339.79      333.05     35.84 o 
 -23   1  11     1207.64     1026.52     58.46 o 
 -21   1  11     1475.34     1415.76     50.93 o 
 -19   1  11       46.94       53.15     21.50 o 
 -17   1  11     2805.28     2742.85     71.32 o 
 -15   1  11      486.95      489.90     29.37 o 
 -13   1  11     5489.19     5654.36    108.72 o 
 -11   1  11     1671.02     1749.36     48.81 o 
  -9   1  11      865.69      944.62     31.12 o 
  -7   1  11     2146.82     2102.36     52.53 o 
  -5   1  11      131.25      143.97     15.03 o 
  -3   1  11     3471.58     3589.02     79.86 o 
  -1   1  11      543.96      518.45     26.26 o 
   1   1  11      282.79      274.83     19.78 o 
   3   1  11     1808.55     1929.69     52.86 o 
   5   1  11     1540.43     1489.36     46.71 o 
   7   1  11      529.42      517.67     54.93 o 
   9   1  11      762.62      734.59     39.76 o 
  11   1  11      197.94      240.40     29.75 o 
  13   1  11      171.75      154.10     26.03 o 
  15   1  11      763.93      794.30     53.55 o 
  17   1  11       89.81      148.18     31.91 o 
  19   1  11      474.83      448.51     56.05 o 
  21   1  11      428.30      470.41     45.18 o 
  23   1  11      667.84      643.04     53.31 o 
 -36   2  11      119.27      188.43     34.09 o 
 -34   2  11      406.27      397.31     63.82 o 
 -32   2  11       42.15       27.98     43.85 o 
 -30   2  11       86.63       43.40     22.56 o 
 -28   2  11      202.52      216.54     33.68 o 
 -26   2  11       69.24       92.63     23.07 o 
 -24   2  11        4.62       -3.29     34.89 o 
 -22   2  11       16.45       10.58     16.33 o 
 -20   2  11      198.84      216.65     54.11 o 
 -18   2  11      375.54      406.74     60.59 o 
 -16   2  11        9.17       14.31     20.19 o 
 -14   2  11      146.38      140.65     20.37 o 
 -12   2  11        7.55       15.26     10.83 o 
 -10   2  11        1.50       29.15     10.43 o 
  -8   2  11       23.47       30.66     10.72 o 
  -6   2  11       47.55       46.33      9.19 o 
  -4   2  11       90.96      101.63     11.86 o 
  -2   2  11      285.59      279.56     17.84 o 
   0   2  11       67.43       74.07     13.53 o 
   2   2  11      622.81      534.57     33.47 o 
   4   2  11      264.19      243.27     23.63 o 
   6   2  11       86.22       74.60     21.95 o 
   8   2  11       49.49       26.49     24.42 o 
  10   2  11       49.79       33.55     17.73 o 
  12   2  11      283.89      291.19     34.72 o 
  14   2  11      739.08      733.02     54.12 o 
  16   2  11        7.26        3.13     15.71 o 
  18   2  11      720.13      759.22     57.84 o 
  20   2  11        3.15       33.02     17.83 o 
 -29   3  11       14.20       25.71     15.93 o 
 -27   3  11       60.38       78.44     24.29 o 
 -25   3  11      109.85      132.69     29.31 o 
 -23   3  11      424.82      416.46     43.30 o 
 -21   3  11       10.33       24.67     19.42 o 
 -19   3  11       41.75       60.40     22.84 o 
 -17   3  11     1035.75     1075.87     53.17 o 
 -15   3  11      238.41      251.86     27.31 o 
 -13   3  11      264.94      274.56     27.70 o 
 -11   3  11       12.20       24.13     12.25 o 
  -9   3  11       16.57       14.74      9.48 o 
  -7   3  11      141.99      135.20     21.32 o 
  -5   3  11      523.22      431.42     34.00 o 
  -3   3  11     1096.86      994.39     51.11 o 
  -1   3  11       45.31       50.11     15.98 o 
   1   3  11       93.62      100.56     18.97 o 
   3   3  11       10.59       -2.09     20.54 o 
   5   3  11      124.49      109.85     24.61 o 
   7   3  11      257.56      242.26     33.04 o 
   9   3  11       11.41       13.62     14.87 o 
  11   3  11       92.29       91.01     23.10 o 
  13   3  11      153.49      161.96     28.23 o 
 -38   0  12      155.27      172.11     44.13 o 
 -36   0  12      530.56      625.47     78.14 o 
 -34   0  12        2.90       22.26     34.27 o 
 -32   0  12      542.82      586.83     46.38 o 
 -30   0  12      150.55      141.65     25.43 o 
 -28   0  12     3676.79     3510.13    121.09 o 
 -26   0  12      155.64      101.23     21.21 o 
 -24   0  12       15.15       38.63     16.13 o 
 -22   0  12     3118.77     3005.73    134.65 o 
 -20   0  12      381.57      356.78     44.84 o 
 -18   0  12      614.74      589.19     57.66 o 
 -16   0  12       83.41       59.39     20.60 o 
 -14   0  12      142.74      147.41     30.07 o 
 -12   0  12      330.19      261.80     40.27 o 
 -10   0  12      484.31      478.08     53.42 o 
  -8   0  12    11670.33    11621.30    310.60 o 
  -6   0  12     2656.48     2719.14    130.60 o 
  -4   0  12     2025.98     2011.54    112.14 o 
  -2   0  12     1145.79     1134.36     55.62 o 
   0   0  12       39.46       52.97     19.45 o 
   2   0  12       48.80       42.31     18.00 o 
   4   0  12      370.84      350.66     32.53 o 
   6   0  12      255.65      230.36     44.00 o 
   8   0  12      428.60      406.60     34.45 o 
  10   0  12        0.55       17.31     23.02 o 
  12   0  12      309.21      394.91     56.34 o 
  14   0  12      897.30      907.57     84.74 o 
  16   0  12      534.87      489.05     65.24 o 
  18   0  12     1068.52      951.58     91.68 o 
  20   0  12       13.30       29.91     31.74 o 
 -37   1  12      135.82      186.02     25.74 o 
 -35   1  12       34.35       12.75     25.82 o 
 -33   1  12      668.20      705.86     44.90 o 
 -31   1  12        7.08        5.03     14.65 o 
 -29   1  12       82.13       49.01     18.97 o 
 -27   1  12      449.81      352.95     38.20 o 
 -25   1  12        0.59        8.32     15.90 o 
 -23   1  12      336.36      305.18     40.96 o 
 -21   1  12        0.72        5.85     15.16 o 
 -19   1  12      337.37      365.66     27.09 o 
 -17   1  12        8.23        8.71     10.19 o 
 -15   1  12       19.45       28.08     10.29 o 
 -13   1  12     2291.14     2322.67     67.89 o 
 -11   1  12      729.91      773.98     38.52 o 
  -9   1  12      356.94      394.91     21.15 o 
  -7   1  12      417.64      405.91     29.14 o 
  -5   1  12      104.15       92.97     12.89 o 
  -3   1  12      124.62      130.84     15.02 o 
  -1   1  12      101.10      103.13     13.53 o 
   1   1  12      199.23      186.58     17.93 o 
   3   1  12        0.16        9.57      8.44 o 
   5   1  12        0.05        0.27      9.34 o 
   7   1  12     2257.68     2212.86     61.03 o 
   9   1  12      185.99      210.41     25.27 o 
  11   1  12        3.19       19.45     11.74 o 
  13   1  12      382.22      369.66     35.81 o 
  15   1  12       42.87       55.52     21.41 o 
  17   1  12       69.75       73.63     17.65 o 
  19   1  12      113.53      112.62     26.64 o 
 -32   2  12      225.06      200.36     33.49 o 
 -30   2  12       40.67       67.82     22.34 o 
 -28   2  12      432.38      378.58     40.92 o 
 -26   2  12        7.31        3.18     23.59 o 
 -24   2  12       25.24       36.67     16.95 o 
 -22   2  12       38.49       29.43     20.33 o 
 -20   2  12        9.51       17.44     14.81 o 
 -18   2  12     2284.36     2168.62    124.47 o 
 -16   2  12       69.61       60.16     18.17 o 
 -14   2  12       51.51       68.04     16.88 o 
 -12   2  12      227.82      265.40     26.29 o 
 -10   2  12       15.28       11.57     11.02 o 
  -8   2  12        0.71       27.16     15.21 o 
  -6   2  12        5.59       21.74     10.00 o 
  -4   2  12       15.36       27.05      9.98 o 
  -2   2  12       16.39       36.32     10.87 o 
   0   2  12       10.16       14.10      9.60 o 
   2   2  12      455.41      478.49     29.02 o 
   4   2  12      583.30      546.56     31.62 o 
   6   2  12       83.56       70.55     29.24 o 
   8   2  12      185.14      169.77     43.05 o 
  10   2  12       65.03       49.10     60.35 o 
  12   2  12       13.80       15.25     18.49 o 
  14   2  12      183.55      159.43     29.37 o 
  16   2  12        9.56        2.38     17.48 o 
 -25   3  12      165.56      165.87     30.43 o 
 -23   3  12       10.01      -11.48     14.99 o 
 -21   3  12      278.88      258.08     34.90 o 
 -19   3  12       89.78       88.55     21.80 o 
 -17   3  12      225.66      283.22     29.28 o 
 -15   3  12      635.31      682.73     54.18 o 
 -13   3  12       75.34      104.45     19.66 o 
 -11   3  12       20.91       37.60     20.08 o 
  -9   3  12       11.09        7.85     12.72 o 
  -7   3  12      685.44      694.64     44.39 o 
  -5   3  12      993.63      964.04     51.93 o 
  -3   3  12       92.76      133.17     21.59 o 
  -1   3  12      439.10      467.78     36.93 o 
   1   3  12      113.44      179.53     34.01 o 
   3   3  12      480.18      554.27     40.69 o 
   5   3  12       85.38       92.58     26.74 o 
   7   3  12      608.13      565.06     50.83 o 
 -33   1  13      112.75       94.12     33.70 o 
 -31   1  13       81.52       50.27     25.45 o 
 -29   1  13       26.60       20.01     25.05 o 
 -27   1  13      231.02      248.40     33.70 o 
 -25   1  13       30.38       26.42     29.59 o 
 -23   1  13        3.89        9.11     16.08 o 
 -21   1  13        0.04       -2.27     15.30 o 
 -19   1  13      127.43      128.94     23.54 o 
 -17   1  13       34.61       27.41     15.63 o 
 -15   1  13      339.29      320.83     26.56 o 
 -13   1  13      352.64      338.15     27.83 o 
 -11   1  13       31.99       22.47     11.52 o 
  -9   1  13     1401.17     1359.34     47.03 o 
  -7   1  13       93.04      105.87     15.60 o 
  -5   1  13     1401.68     1425.63     56.37 o 
  -3   1  13      970.29     1027.15     48.08 o 
  -1   1  13        0.31       16.55     13.57 o 
   1   1  13     1283.02     1341.72     68.19 o 
   3   1  13      138.47      114.91     19.95 o 
   5   1  13     1158.81     1100.39     51.46 o 
   7   1  13      271.76      300.33     28.38 o 
   9   1  13       54.50       79.01     17.97 o 
  11   1  13      152.19      202.05     24.69 o 
  13   1  13      142.75      162.74     29.24 o 
  15   1  13      651.62      633.20     69.10 o 
 -30   2  13       36.30       33.18     21.82 o 
 -28   2  13       13.51       -3.00     18.55 o 
 -26   2  13      416.96      500.98     48.23 o 
 -24   2  13     1039.75     1210.95     72.99 o 
 -22   2  13      533.90      475.42     46.27 o 
 -20   2  13      385.79      510.23     47.00 o 
 -18   2  13       40.56       34.37     18.33 o 
 -16   2  13       91.53      112.49     25.71 o 
 -14   2  13      243.11      236.78     30.87 o 
 -12   2  13      298.85      329.93     29.65 o 
 -10   2  13      273.87      317.73     29.30 o 
  -8   2  13      413.91      437.15     28.19 o 
  -6   2  13        6.23        8.20     12.61 o 
  -4   2  13      685.65      760.92     54.72 o 
  -2   2  13      531.93      600.32     40.06 o 
   0   2  13      176.88      201.38     19.85 o 
   2   2  13       35.79       21.05     10.43 o 
   4   2  13      303.18      268.86     23.16 o 
   6   2  13      872.85      874.53     41.66 o 
   8   2  13       16.24        7.89     10.40 o 
  10   2  13        1.71       11.56     17.98 o 
 -17   3  13       20.56       36.00     18.70 o 
 -15   3  13      125.33      173.90     33.52 o 
 -13   3  13      131.73      136.07     39.05 o 
 -11   3  13        3.69       11.40     20.00 o 
  -9   3  13      482.28      463.44     37.85 o 
  -7   3  13      207.41      189.71     24.84 o 
  -5   3  13       31.70       55.94     17.05 o 
  -3   3  13       20.11       24.31     17.41 o 
  -1   3  13        0.38       12.55     12.34 o 
 -32   0  14      820.88      776.45     87.72 o 
 -30   0  14      204.57      239.77     51.97 o 
 -28   0  14      116.96       85.04     36.85 o 
 -26   0  14      501.53      499.01     44.57 o 
 -24   0  14      532.19      520.40     55.24 o 
 -22   0  14       63.79       73.78     27.62 o 
 -20   0  14     1252.64     1202.36     89.37 o 
 -18   0  14      139.47      161.42     34.00 o 
 -16   0  14      915.16      868.54     75.67 o 
 -14   0  14      476.77      461.56     56.68 o 
 -12   0  14     2205.72     2196.20    124.98 o 
 -10   0  14     4163.49     4077.43    176.21 o 
  -8   0  14      895.54      866.08     79.27 o 
  -6   0  14      649.71      747.49     75.02 o 
  -4   0  14        1.33        6.77     25.66 o 
  -2   0  14      174.13      246.86     45.81 o 
   0   0  14     1600.05     1586.23    111.60 o 
   2   0  14       24.07      -22.38     22.72 o 
   4   0  14      434.50      445.73     61.70 o 
   6   0  14      611.81      711.48     78.23 o 
   8   0  14     1679.17     1647.34    120.10 o 
  10   0  14     1348.51     1355.61    109.70 o 
 -29   1  14      158.59      147.66     28.44 o 
 -27   1  14      202.36      199.64     31.60 o 
 -25   1  14        0.15       18.86     29.33 o 
 -23   1  14      152.42      148.03     26.97 o 
 -21   1  14       93.24       82.31     21.89 o 
 -19   1  14       64.54      113.51     24.53 o 
 -17   1  14      340.83      277.80     35.89 o 
 -15   1  14      154.74      190.57     30.39 o 
 -13   1  14       12.55        6.53     13.73 o 
 -11   1  14       92.89       91.07     18.20 o 
  -9   1  14      142.51      105.48     17.65 o 
  -7   1  14     1137.27     1153.83     45.18 o 
  -5   1  14      622.46      660.49     34.37 o 
  -3   1  14      405.93      338.00     30.09 o 
  -1   1  14      113.23      139.32     21.81 o 
   1   1  14       38.14       39.64     14.21 o 
   3   1  14      215.47      216.72     24.69 o 
   5   1  14       14.14       21.80     10.90 o 
   7   1  14        6.23       25.53     14.78 o 
   9   1  14       49.24       53.21     15.72 o 
 -24   2  14      121.94       59.91     21.96 o 
 -22   2  14       85.32      163.78     30.10 o 
 -20   2  14      677.07      702.65     56.29 o 
 -18   2  14       79.50       91.87     23.90 o 
 -16   2  14      317.65      298.39     56.66 o 
 -14   2  14      471.46      537.99     71.03 o 
 -12   2  14        1.52        3.62     18.62 o 
 -10   2  14       86.45       50.13     22.45 o 
  -8   2  14      601.39      533.79     48.46 o 
  -6   2  14      399.40      358.84     40.18 o 
  -4   2  14      548.33      743.62     57.35 o 
  -2   2  14      742.38      801.39     59.64 o 
   0   2  14      314.85      385.31     43.23 o 
   2   2  14        0.12       11.87     14.35 o 
 -23   1  15      162.74      233.94     34.80 o 
 -21   1  15      824.51      846.86     60.98 o 
 -19   1  15        4.15       17.14     14.50 o 
 -17   1  15      310.60      322.82     38.21 o 
 -15   1  15       37.00        7.55     14.46 o 
 -13   1  15       62.04       57.84     18.39 o 
 -11   1  15      118.19      203.96     30.28 o 
  -9   1  15      278.75      330.72     29.94 o 
  -7   1  15     1482.50     1409.55     60.55 o 
  -5   1  15      552.08      572.81     39.18 o 
  -3   1  15        4.26       34.29     21.70 o 
  -1   1  15       95.86      142.96     22.66 o 
   1   1  15      248.04      269.91     28.23 o 
                                                 
